# Supplementary material for: Effect of neutering timing in relation to puberty on health in the female dog–a scoping review
Source: PLoS One. 2024 Oct 14;19(10):e0311779. doi: 10.1371/journal.pone.0311779 (PMC11472935; doi:10.1371/journal.pone.0311779)
Supplement: S4 File — (XLSX) [file pone.0311779.s005.xlsx]

## Sheet: Atopy search (n=50)
Number	Excluded or final papers	Reason for exclusion	Article type	Authors	Year	Title	Journal	Vol	Issue	Pp	Abstract
1	Excluded	Title review	Journal Article	F. O. Ascoli; M. D. R. Rodrigues; J. H. N. Soares; D. A. L. d. Aquino; R. L. Paixao; H. C. d. C. Faria Neto	2009	Comparison of the postoperative analgesia of ketoprofen and ketorolac administered before ovariohysterectomy in dogs	Revista Brasileira de Ciencia Veterinaria	16	3	113-118	The nonsteroidal anti-inflammatory drugs have been widely used for postoperative analgesia, which also have been used before the surgical procedure to minimize the peripheral sensitization and consequently facilitate the control of postoperative pain. The aim of this study was to compare the postoperative analgesia promoted by ketoprofen (CTP) or ketorolac (CTR) when administered before elective …
2	Excluded	Title review	Journal Article	G. Baneth; Y. Nachum-Biala; M. Shabat Simon; O. Brenner; S. Gaier; A. Rojas; D. Yasur-Landau	2016	Leishmania major infection in a dog with cutaneous manifestations	Parasites & Vectors [Electronic Resource]	9	1	246	BACKGROUND: Leishmania major is a main cause of cutaneous leishmaniasis in humans in an area that stretches from India through Central Asia, the Middle East, to North and West Africa. In Israel, it is a common infection of humans with rodents as the reservoir hosts and Phlebotomus papatasi as its sand fly vector._x000D_ FINDINGS: A 6 months old spayed female mixed breed dog was referred to the He…
3	Excluded	Title review	Journal Article	L. T. Baretta; J. d. Oliveira Dhein; C. G. Lupion; C. D. Figueiredo; D. G. Gerardi	2021	Occurrence of cutaneous neoplasia in dogs with actinic dermatitis in a Veterinary Medical Teaching Hospital - UFRGS, Brazil	Acta Scientiae Veterinariae	49	1793		Background: Actinic dermatitis is an environmental skin disease resulting from excessive exposure to ultraviolet light irradiated by the sun. This phototoxic reaction affects dogs and cats, particularly with short hair and lightly pigmented skin, exposed to sun light. Primary lesions are typical from a sunburn and chronic exposure, and may induce to a premalignant lesion known as actinic keratosi…
4	Excluded	Title review	Journal Article	J. R. Bates	1984	Treatment of idiopathic seborrhea in a dog	Modern Veterinary Practice	65	9	725	A spayed Cocker Spaniel with idiopathic chronic generalized seborrhea responded poorly to treatment, consisting of medicated baths and intermittent use of lincomycin and triamcinolone acetate, over a 5 1/2-year period. At 7 years of age, the animal became refractory to triamcinolone injections. Oral vitamin A therapy was not beneficial, but oral use of 13-cis-retinoic acid (Accutane: Roche), at 0…
5	Excluded	Title review	Journal Article	C. Budziak; A. Anater; J. A. Villanova Junior; R. M. V. Mangrich; D. C. Catapan; C. T. Pimpao	2016	Evaluation of clinical and laboratorial profiles of shelter dogs submitted to sterilizations	Revista Brasileira de Ciencia Veterinaria	23	3/4	157-162	We evaluated the clinical and laboratory profile of 90 dogs shelters undergoing ovariohysterectomy and orchiectomy. Preoperative evaluation was performed by clinical examination, blood tests, coagulation tests, fecal, hemoparasites research, urinalysis and biochemical tests. Participants animals, 53.33% were female; 93.3% were mixed breed (SRD); the mean age was 3.56+or-1.32 years and average wei…
6	Excluded	Title review	Journal Article	D. M. Dabhi; A. J. Dhami; D. R. Barvalia	2005	Surveillance of canine reproductive disorders in Gujarat	Indian Journal of Field Veterinarians	1	2	30-34	Epidemiological surveillance of canine reproductive disorders was conducted on 5024 clinical cases presented at the Veterinary Teaching Clinical Service Complex of the College at Anand, Gujarat, India between 2003 and 2005. Results revealed that 224 (4.46%) and 28 (0.56%) cases were of gynaecological and andrological nature, respectively. It was observed that majority of the gynaecological cases …
7	Excluded	Title review	Journal Article	T. C. DeManuelle; T. L. Gross; R. A. Carlson	1999	Idiopathic telangiectasia in a Golden Retriever	Veterinary Dermatology	10	4	311-315	A case report of a 12-year-old spayed female Golden Retriever with a 4-month history of persistent diffuse erythema involving the right and left antebrachia is presented. Cutaneous biopsies revealed superficial dermal vascular dilation and proliferation with moderate epidermal acanthosis. Diagnostic tests failed to reveal an underlying aetiology. Telangiectasia is defined as a permanent dilation …
8	Excluded	Title review	Journal Article	A. J. Dhami; A. K. Gupta; R. Neha	2020	Surveillance and prevalence of canine reproductive disorders in Gujarat	Indian Journal of Veterinary Sciences and Biotechnology	15	4	62-65	The epidemiological surveillance of canine reproductive disorders was carried out based on total 21852 clinical cases (9159 at the College Clinic, Anand, and 12693 at Polyclinic, Vadodara) attended in dogs over three years. Among them, the overall 486 (2.22%) and 85 (0.39%) cases were of gynecological and andrological nature, respectively. Amongst the gynaecological cases, the highest incidence w…
9	Excluded	Title review	Journal Article	L. U. S. Diamantino; A. P. d. Oliveira; K. d. S. Andrade; M. W. d. C. Santos; Z. S. Pereira; F. L. d. M. Mendonca; L. C. A. d. S. Vieira	2021	Transmissible venereal tumor associated with cutaneous metastasis and leishmaniasis in a bitch	Acta Scientiae Veterinariae	49	Suppl 1		Background: The Transmissible Venereal Tumor (TVT) is a round cell neoplasia, of contagious nature, common in the canine species, which mainly affects external genitalia. Despite metastasis being uncommon, the extragenital involvement can occur via the lymphatic or hematogenous route to regional lymph nodes, skin, subcutaneous tissue, nasal and oral mucosa, as well as the central nervous system. …
10	Excluded	Title review	Journal Article	W. J. Dodds	2019	Diagnosis of Feline Food Sensitivity and Intolerance Using Saliva: 1000 Cases	Animals [Electronic Resource]	9	8	6	This prospective study assessed the efficacy of a novel saliva-based immunoassay of IgA- and IgM-antibodies in predicting feline food sensitivities and intolerances. Clinical samples were obtained from 1000 cats proven or suspected to have food intolerances. Most were of domestic shorthair breed type, over 10 years of age, and weighed around 5 kg; they were equally distributed between spayed fema…
11	Excluded	Title review	Journal Article	C. Dor; I. Gajanayake; A. Kortum; M. J. Day; S. Tappin; B. Harris; I. Battersby; D. Walker; B. Glanemann; P. Myatt; M. Dunning; N. Bexfield	2019	Characterisation and outcome of idiopathic pyogranulomatous lymphadenitis in 64 English springer spaniel dogs	Journal of Small Animal Practice	60	9	551-558	Objectives To describe the history, clinicopathological abnormalities, diagnostic imaging findings, lymph node cytological/histological appearance, treatment and outcome of English springer spaniels diagnosed with idiopathic pyogranulomatous lymphadenitis. Materials and Methods In this retrospective UK-based multicentre study, 64 dogs were recruited from 10 referral centres, 32 first-opinion prac…
12	Excluded	Title review	Journal Article	J. Fritz; S. Handl	2018	The water requirements and drinking habits of cats	Veterinary Focus	28	3	32-40	This survey was conducted to determine the common practices in providing drinking water to cats and to identify their preferences. A questionnaire on cat data (age, breed, sex, and existing diseases), living conditions (place of residence, freedom of movement, and other pets in the household), feeding, range of drinking options (type, quantity, location, material) and observed drinking behaviour …
13	Excluded	Title review	Journal Article	K. N. Gelatt; A. van der Woerdt; K. L. Ketring; S. E. Andrew; D. E. Brooks; D. J. Biros; H. M. Denis; T. J. Cutler	2001	Enrofloxacin-associated retinal degeneration in cats	Veterinary Ophthalmology	4	2	99-106	Objective The objective of this study was to evaluate the possible relationship between the administration of parenteral enrofloxacin and the onset of acute retinal degeneration The animals studied included 17 cats that received systemic enrofloxacin and in cats. developed retinal degeneration soon thereafter. Procedures In this retrospective clinical study, cats that received parenteral enroflox…
14	Excluded	Title review	Journal Article	A. Gogny	2011	Persistence of the hymen and urinary incontinence	Summa, Animali da Compagnia	28	7	38	Persistence of the hymen and urinary incontinence were reported in an 8-year-old American Bulldog [France, date not given]. The dog had been sterilized by oophorectomy at 6 months of age. After 6 years, the animal began to leak urine intermittently especially at night, which was complicated by episodes of cystitis for 8 months that relapsed every 2-3 months. The dog also showed marked obesity. Ge…
15	Excluded	Title review	Journal Article	Y. K. Gonzalez; P. Hurtado; L. A. Moreno Escobar; E. H. Murcia Marroquin	2017	Case report: cutaneous histiocytic sarcoma in a dog of the French Poodle breed	Redvet	18	3		The clinical case of a French Poodle canine of approximately ten years of age, who is admitted to the clinic due to dermatitis with intense pruritus and bumps at the mammary gland level is described. He had been controlling his jealousy with Medroxyprogesterone every 4-5 months. Seborrheic dermatitis is diagnosed due to the presence of abundant fat, scaling and bad odor, and mixed breast tumor, B…
16	Excluded	Title review	Journal Article	S. P. Hammel; D. E. Bjorling	2002	Results of vulvoplasty for treatment of recessed vulva in dogs	Journal of the American Animal Hospital Association	38	1	79-83	The results of vulvoplasty were evaluated in 34 dogs that underwent surgery at the University of Wisconsin Veterinary Medical Teaching Hospital between 1987 and 1999. Case records were evaluated, and clients were interviewed by telephone. The most common clinical signs of a juvenile or recessed vulva at initial examination were perivulvar dermatitis in 59% (20/34) of dogs and urinary incontinence…
17	Excluded	Title review	Journal Article	N. D. Harvey; P. J. Craigon; S. C. Shaw; S. C. Blott; G. C. W. England	2019	Behavioural Differences in Dogs with Atopic Dermatitis Suggest Stress Could Be a Significant Problem Associated with Chronic Pruritus	Animals	9	10		Simple Summary Canine atopic dermatitis (cAD) is a common allergic skin condition in dogs that causes long-term itching; it is similar to eczema in people. The overall quality of life in dogs with cAD is known to be reduced, and humans with eczema report significant psychological burdens from itching that increase stress levels and can lead to the development of additional mental health problems.…
18	Excluded	Title review	Journal Article	W. Jochle	1998	Abnormal behavior and adaptation problems and their pharmacological control in dogs and cats	Tieraerztliche Praxis Ausgabe Kleintiere Heimtiere	26	6	410-421	Small animal practitioners are increasingly confronted with patients showing adaptation related problems (ARP) which are expressed as disturbed or abnormal behavior (DAB). As a result, practitioners are asked increasingly to euthanize animals which seemingly cannot be socialized. In healthy dogs and cats, three main causes for DAB can be detected: refusal of obedience because of the drive for dom…
19	Excluded	Title review	Journal Article	M. H. Kang; H. M. Park	2012	Putative peanut allergy-induced urticaria in a dog	Canadian Veterinary Journal	53	11	1203-6	A 9-year-old, spayed male schnauzer dog was presented with vomiting, diarrhea, generalized erythema, pruritic urticaria and conjunctival hyperemia after ingestion of peanut. The history, clinical signs, and histopathology of the lesions were compatible with a hypersensitivity reaction. The clinical signs resolved rapidly after treatment with prednisolone and antihistamine. This is the first repor…
20	Excluded	Title review	Journal Article	I. A. Khelik; D. J. Berger; J. P. Mochel; Y. J. Seo; J. S. Palerme; W. A. Ware; J. L. Ward	2019	Clinicopathologic, hemodynamic, and echocardiographic effects of short-term oral administration of anti-inflammatory doses of prednisolone to systemically normal cats	American Journal of Veterinary Research	80	8	743-755	OBJECTIVE To evaluate the clinicopathologic, hemodynamic, and echocardiographic effects of short-term administration of anti-inflammatory dosages of prednisolone to systemically normal cats. ANIMALS 10 cats with allergic dermatitis and 10 healthy control cats. PROCEDURES Cats with allergic dermatitis were randomly allocated to 2 groups and received 2 dosages of prednisolone (1 and 2 mg/kg/d, PO, …
21	Excluded	Title review	Journal Article	C. W. Lee	1967	[Studies on the intradermal reactions with the fractions of Ascaris lumbricoides]	Kisaengch'Ung Hak Chapchi	5	1	17-34	INTRODUCTION : The studies on allergic reaction with the substances of Ascaris lumbricoides have long been studied by various worers; Conventry(1929), Campbell(1936), Sakei(1949), Miyakawa(1950), Ikeda(1952), Matsumoto and Imawari(1952), Morishita and Kobayashi(1953, 1954), Komiyayama(1954) and Yammoto(1956). Campbell(1936) and some other workers reported that the polysaccharides from ascaris pro…
22	Excluded	Title review	Journal Article	M. Linek; S. Rufenacht; C. Brachelente; C. von Tscharner; C. Favrot; S. Wilhelm; C. Nett; R. S. Mueller; U. Mayer; M. Welle	2015	Nonthymoma-associated exfoliative dermatitis in 18 cats	Veterinary Dermatology	26	1	40-+	BackgroundExfoliative dermatitis has been described in cats as a paraneoplastic skin disease associated with thymoma. There are anecdotal reports of cases without thymoma, with various suspected aetiologies. Hypothesis/ObjectivesTo identify common features, underlying causes, response to therapy and outcome of nonthymoma-associated exfoliative dermatitis in cats. MethodsRetrospective analysis was…
23	Excluded	Title review	Journal Article	A. Mayr	2007	Generalized Malassezia-dermatitis in a German Shepherd dog with hypothyroldism - a case report	Wiener Tierarztliche Monatsschrift	94	7/8	169-174	Introduction The budding yeast Malassezia pachydermatis is a saprophytic commensal organism which can often be found on the skin of healthy dogs. Under certain conditions it is pathogenic, and can cause otitis or dermatitis. In contrast to Malassezia-otitis or pedal dermatitis which are frequently discussed in the literature, there are few publications describing a ventrally located alopecia as a…
24	Excluded	Title review	Report	C. D. McGilvray	No details	Ontario Department of Agriculture. Report of the Ontario Veterinary College, 1941					The course for the B.V.Sc. degree requires five years; 196 students were enrolled. Short courses were held for veterinarians, farmers, and fur breeders, and there was a special short course in public health for senior students. Animal clinics are held each week throughout the college session. All farm livestock, dogs, cats, and fur-bearing animals are treated and their diseases investigated. In e…
25	Excluded	Title review	Journal Article	K. P. Miller; W. L. Rekers; L. G. DeTar; J. M. Blanchette; M. Milovancev	2018	Evaluation of sutureless scrotal castration for pediatric and juvenile dogs	Javma-Journal of the American Veterinary Medical Association	253	12	1589-1593	OBJECTIVE To determine complication rates associated with sutureless scrotal castration (SLSC) performed in a large number of pediatric and juvenile dogs and investigate whether procedure duration differed from that of traditional prescrotal castration (TPSC). DESIGN Prospective case series and clinical trial. ANIMALS 400 shelter-owned dogs that underwent SLSC and 18 shelter-owned dogs that under…
26	Excluded	Title review	Journal Article	G. E. Moore; L. F. Guptill; M. P. Ward; N. W. Glickman; K. K. Faunt; H. B. Lewis; L. T. Glickman	2005	Adverse events diagnosed within three days of vaccine administration in dogs	Javma-Journal of the American Veterinary Medical Association	227	7	1102-1108	Objective-To determine incidence rates and potential risk factors for vaccine-associated adverse events (VAAEs) diagnosed within 3 days of administration in dogs. Design-Retrospective cohort study. Animals-1,226,159 dogs vaccinated at 360 veterinary hospitals. Procedure-Electronic records from January 1, 2002, through December 31, 2003, were searched for possible VAAEs (nonspecific vaccine reacti…
27	Excluded	Title review	Journal Article	J. S. Palerme; E. Zellner; S. Leonard; A. K. Viall; D. J. Berger	2021	Characterization of recessed vulvas in dogs	Journal of the American Veterinary Medical Association	259	7	744-748	OBJECTIVE: To determine the prevalence of vulvar recession in a large population of dogs and to compare the reproductive and physical differences between dogs with and without recessed vulvas._x000D_ ANIMALS: 250 female dogs presenting to a tertiary referral institution._x000D_ PROCEDURES: Female dogs > 6 months of age presenting to a tertiary referral institution were enrolled. At enrollment, a …
28	Excluded	Title review	Journal Article	I. D. Robertson	1999	The influence of diet and other factors on owner-perceived obesity in privately owned cats from metropolitan Perth, Western Australia	Preventive Veterinary Medicine	40	2	75-85	A randomly selected group of cat-owning households (n = 458) were interviewed to determine the diet of their cats (n = 644) in the week prior to the survey and to identify dietary and other factors which were associated with obesity. All cats were categorised by their owners as underweight, correct-weight or overweight and the weight of 127 cats was also recorded. Nearly all cats were fed commerc…
29	Excluded	Title review	Journal Article	H. Salant; Y. Nachum-Biala; B. Feinmesser; M. Perelmutter; G. Baneth	2021	Early onset of clinical leishmaniosis in a litter of pups with evidence of in utero transmission	Parasites & Vectors [Electronic Resource]	14	1	326	BACKGROUND: Canine leishmaniosis (CanL) is a zoonotic disease caused by Leishmania infantum. Although usually transmitted by phlebotomine sand flies, infection by vertical transmission and by blood transfusion have also been reported._x000D_ METHODS: We describe the very early onset of clinical leishmaniosis, starting from 2 months of age, in a litter of pups born to an infected dam and sire. Sev…
30	Excluded	Title review	Journal Article	J. C. Schildt; L. A. Jutkowitz; M. W. Beal	2008	Potpourri oil toxicity in cats: 6 cases (2000-2007)	Journal of Veterinary Emergency and Critical Care	18	5	511-516	Objective - To describe the clinical and laboratory features, treatment, and outcome of cats with a history of potpourri oil exposure. Design - Retrospective study. Setting - Veterinary teaching hospital. Animals - Six client-owned cats. Measurements and Main Results - The medical records of animals with oral or lingual ulceration and exposure to potpourri oil from January 2000 to December 2007 w…
31	Excluded	Title review	Journal Article	D. W. Scott; W. H. Miller; H. N. Erb	2013	Feline dermatology at Cornell University: 1407 cases (1988-2003)	Journal of Feline Medicine and Surgery	15	4	307-316	Medical records of 1407 cats with dermatologic diagnoses made at Cornell University teaching hospital from 1988 to 2003 were tabulated. We expressed the diagnoses as counts, percentages of the cats with dermatologic disease (1407) and percentages of all cats seen at the university hospital (22,135) during the same period. A total of 1887 diagnoses were made in the 1407 cats. We compared the age, …
32	Excluded	Title review	Journal Article	M. Tarafder; M. A. Samad	2010	Prevalence of clinical diseases of pet dogs and risk perception of zoonotic infection by dog owners in Bangladesh	Bangladesh Journal of Veterinary Medicine	8	2	163-174	A case control study was conducted to ascertain the prevalence of clinical diseases and/or clinical conditions of 3670 sick pet dogs presented to the Central Veterinary Hospital (CVH), Dhaka during the one year period from January to December 2009. A total of 57 types of diseases and conditions in 17 categories were recorded in these pet dogs and their variation in prevalence were analyzed on the…
33	Excluded	Title review	Journal Article	P. Trebacz; P. Jurka; M. Galanty	2009	Use of prepubic minilaparotomy in the congenital ureteral ectopia treatment of dogs	Bulletin of the Veterinary Institute in Pulawy	53	4	697-702	The aim of this study was the assessment of the usefulness of the limited approach to the abdominal cavity (prepubic minilaparotomy) in intramural ureteral ectopia treatment in dogs. Five spayed bitches, from 2 to 8 years of age, with diagnosed congenital ureteral ectopia, were surgically treated. In three cases ectopia was diagnosed in the left ureter, and in remaining two cases in the right one…
34	Excluded	Title review	Journal Article	L. A. Trepanier; R. Danhof; J. Toll; D. Watrous	2003	Clinical findings in 40 dogs with hypersensitivity associated with administration of potentiated sulfonamides	Journal of Veterinary Internal Medicine	17	5	647-652	The purpose of this study was to summarize the clinical findings in 40 dogs with systemic hypersensitivity reactions associated with the administration of potentiated sulfonamides. Dogs ranged from 6 months to 14 years of age, with a mean of 5.7+or-3.2 years. Spayed female dogs were overrepresented (24 of 40, or 60% of the dogs), as were Samoyeds (3 of 40; 8%) and Miniature Schnauzers (5 of 40; 1…
35	Excluded	Title review	Journal Article	J. Wan	2014	A case of methicillin-resistant Staphylococcus pseudintermedius (MRSP) pyoderma in a Labrador retriever dog	Canadian Veterinary Journal	55	11	1100-1	An 8-year-old, neutered male Labrador retriever dog with generalized pruritis had a history of recurring atopic dermatitis and superficial pyoderma. Cocci and yeast were found on cytology and methicillin-resistant Staphylococcus pseudintermedius was cultured. A regimen of marbofloxacin, dexamethasone, ketoconazole, and cyclosporine in addition to bathing with 2% chlorhexidine shampoo resulted in …
36	Excluded	Abstract - Concept	Report	No details	No details	Annual Report of the Veterinary Department, 1946					Staff shortage was aggravated by difficulties in obtaining modern equipment and this has hampered the first stages of development schemes. There were 178 new outbreaks of BOVINE CONTAGIOUS PLEURO - PNEUMONIA involving nearly 20, 000 cattle. The situation is a cause of grave concern. All calves on government farms were vaccinated against BOVINE CONTAGIOUS ABORTION with Strain 19 between four and e…
37	Excluded	Abstract - Publication type	Journal Article	R. Cerundolo	2010	Sex hormone alopecia in dogs	Summa, Animali da Compagnia	27	7		The cutaneous disorders associated with abnormal sex hormone production are less and less commonly seen as many dogs are neutered at an early age. An early diagnosis of a sex hormone dermatosis is now facilitated by echography, thus avoiding progression of the disease with the risk of metastasis.
38	Excluded	Abstract - Publication type	Journal Article	J. A. Jagoe; J. A. Serpell	1988	Optimum time for neutering	Veterinary Record	122	18		The author discusses the arguments for neutering (reduced size of stray dog/cat population, reduced aggression in male dogs) and against neutering (obesity in bitches, feline urological syndrome, possible increased aggression in bitches) as well as those for early neutering (reduced risk of obesity, reduced incidence of mammary neoplasia and maintenance of juvenile behaviour) and against early ne…
39	Excluded	Abstract - Concept	Journal Article	S. Kawarai; J. Ishihara; K. Masuda; N. Yasuda; K. Ohmori; M. Sakaguchi; Y. Asami; H. Tsujimoto	2010	Clinical efficacy of a novel elimination diet composed of a mixture of amino acids and potatoes in dogs with non-seasonal pruritic dermatitis	Journal of Veterinary Medical Science	72	11	1413-21	There has been a need for improvement of the elimination diet used for diagnosis of adverse food reaction (AFR) in dogs. Recently, a novel elimination diet composed of a mixture of amino acids and potatoes was developed. We evaluated the efficacy of the elimination diet for diagnosis of AFR in dogs. Twenty dogs that were suspected to have allergic dermatitis were enrolled in a 2-month food elimin…
40	Excluded	Abstract - Population	Journal Article	T. Mimura; S. Yamagami; H. Fujishima; H. Noma; Y. Kamei; M. Goto; A. Kondo; M. Matsubara	2014	Sensitization to Asian dust and allergic rhinoconjunctivitis	Environmental Research	132		220-5	OBJECTIVE: Asian dust storms frequently occur in northeast Asia and the dust occasionally even spreads as far as North America during spring. Asian dust can be harmful to human health and the environment, and thus has become one of the most serious problems for Asian countries. In the present study, we evaluated sensitization to Asian dust in Japanese patients with rhinoconjunctivitis._x000D_ MET…
41	Excluded	Abstract - Publication type	Journal Article	S. Schafer-Somi; G. Konig; J. E. Aurich	2003	Juvenile and prepubertal neutering of dogs and cats	Wiener Tierarztliche Monatsschrift	90	6	160-168	This article reviews studies on the gonadectomy of juvenile and prepubertal dog and cat puppies and discusses the following results: juvenile dog and cat puppies are predisposed for infections after neutering, if they have a bad constitution and insufficient immunisation. During castration, juvenile puppies are at higher risk for injuries than pre-or postpubertal animals due to high fragility of …
42	Excluded	Abstract - Publication type	Journal Article	R. Stolla	2002	Spaying before or after first heat? Pros and cons	Tierarztliche Praxis Ausgabe Kleintiere Heimtiere	30	5	333-338	This article adresses the possible implications of the age of the dog at the time of ovariectomy on physical and behavioral development, incidence of adverse side effects as well as the protective effect on the mammary cancer development. Although current scientific information is contradictory it appears that the potential risks for impaired physical development, urinary incontinence and perivul…
43	Excluded	Full text - Concept	Journal Article	C. F. d. Amarante; R. R. Ramadinha; M. J. S. Pereira	2015	Atopic dermatitis: a restropective study of associated factors in a dermopathic canine population	Revista Brasileira de Medicina Veterinaria	37	Suppl. 1	13-17	Canine atopic dermatitis (AD) is a pruriginous inflammatory disease related to the production of IgE antibodies and frequently, diagnosed in the clinical veterinary practice. However, there are many controversies about the predisposing factors. The objective of this study was to analyze the contribution of the sex, age, breed, castration, time of year, the use of perfume and cleaning products as …
44	Excluded	Full text - Language not English	Journal Article	N. Arai; S. Usui; Y. Koketsu	2012	Age of onset and clinical signs in canine atopic dermatitis	Journal of Veterinary Epidemiology	16	2	126-134	The objectives of the present study were to investigate age of onset and clinical signs in canine atopic dermatitis (CAD) by using descriptive epidemiology. Medical records of 2,338 dogs diagnosed by veterinarians in 996 hospitals were evaluated with references to gender, geographic distribution, breeds, and a type of a diet given, and smoking status of an owner. Backward elimination in multiple …
45	Excluded	Full text - Concept	Journal Article	E. Kim; C. Choe; J. G. Yoo; S. I. Oh; Y. Jung; A. Cho; S. Kim; Y. J. Do	2018	Major medical causes by breed and life stage for dogs presented at veterinary clinics in the Republic of Korea: a survey of electronic medical records	Peerj	6			Background: Age and breed are considered the greatest risk factors for disease prevalence and mortality in companion dogs. Understanding the prevalence of diseases, in relation to age and breed, would support appropriate guidance for future health care strategies and provide useful information for the early diagnosis of diseases. The purpose of this study was to investigate the major medical caus…
46	Excluded	Full text - Concept	Journal Article	B. Lauber; V. Molitor; S. Meury; M. G. Doherr; C. Favrot; K. Tengvall; K. Bergvall; T. Leeb; P. Roosje; E. Marti	2012	Total IgE and allergen-specific IgE and IgG antibody levels in sera of atopic dermatitis affected and non-affected Labrador- and Golden retrievers	Veterinary Immunology & Immunopathology	149	1/2	112-8	Canine atopic dermatitis (CAD) is an allergic skin disease associated with IgE and IgG antibodies (Ab) to environmental allergens. The aim of this study was to determine which other factors influence serum Ab levels in CAD-affected and non-affected dogs as this has only been poorly investigated in dogs so far. Total and allergen-specific IgE levels and Dermatophagoides farinae (DF)-specific IgG1 …
47	Excluded	Full text - Concept	Journal Article	N. D. Harvey; S. C. Shaw; P. J. Craigon; S. C. Blott; G. C. W. England	2019	Environmental risk factors for canine atopic dermatitis: a retrospective large-scale study in Labrador and golden retrievers	Veterinary Dermatology	30	5	396-+	Background Canine atopic dermatitis (cAD) is one the most common and distressing skin disorders seen in dogs. It is characterized by dysfunction in the skin barrier, with a complex pathogenesis combining both genetic and environmental factors. Objectives To evaluate associations between environmental factors and case-control status in two closely related, at-risk breeds, the Labrador retriever an…
48	Excluded	Full text - Concept	Journal Article	E. Lund	2011	NO ABSTRACT Epidemiology of canine atopic dermatitis	Veterinary Focus	21	3	32-33	No abstract
49	Excluded	Full text - Concept	Journal Article	L. M. Howe; M. R. Slater; H. W. Boothe; H. P. Hobson; J. L. Holcom; A. C. Spann	2001	Long-term outcome of gonadectomy performed at an early age or traditional age in dogs	J Am Vet Med Assoc	218	2	217-21	OBJECTIVE: To determine long-term results and complications of gonadectomy performed at an early age (prepubertal) or at the traditional age in dogs. DESIGN: Cohort study. ANIMALS: 269 dogs from animal shelters. PROCEDURE: Dogs that underwent gonadectomy were allotted to 2 groups on the basis of estimated age at surgery (traditional age, > or =24 weeks old; prepubertal, < 24 weeks old). Adoptive …
50	Final papers	N/A	Journal Article	C. R. Sundburg; J. M. Belanger; D. L. Bannasch; T. R. Famula; A. M. Oberbauer	2016	Gonadectomy effects on the risk of immune disorders in the dog: a retrospective study	Bmc Veterinary Research	12			Background: Gonadectomy is one of the most common procedures performed on dogs in the United States. Neutering has been shown to reduce the risk for some diseases although recent reports suggest increased prevalence for structural disorders and some neoplasias. The relation between neuter status and autoimmune diseases has not been explored. This study evaluated the prevalence and risk of atopic …

## Sheet: DOD search (n=74)
Number	Excluded or final papers	Reason for exclusion	Article type	Authors	Year	Title	Journal	Vol	Issue	Pp	Abstract
1	Excluded	Title review	Journal Article	A. Aertsens; J. R. Alvarez; C. M. Poncet; H. Beaufrere; G. R. Ragetly	2015	Comparison of the tibia plateau angle between small and large dogs with cranial cruciate ligament disease	Veterinary and Comparative Orthopaedics and Traumatology	28	6	385-390	Objectives: To compare the conformation of the proximal tibia evaluated on a medio-lateral radiograph between small and large dogs with cranial cruciate ligament disease (CCLD). Methods: Retrospective clinical study with dogs having radiographic evaluation and CCLD confirmed at surgery. The first group (n=52) was comprised of dogs weighing less than 15 kg and the second group (n=52) of dogs weigh…
2	Excluded	Title review	Journal Article	K. L. Anderson; H. Zulch; D. G. O'Neill; R. L. Meeson; L. M. Collins	2020	Risk Factors for Canine Osteoarthritis and Its Predisposing Arthropathies: A Systematic Review	Frontiers in Veterinary Science	7			Osteoarthritis is a common clinical and pathological end-point from a range of joint disorders, that ultimately lead to structural and functional decline of the joint with associated lameness and pain. Increasing understanding of the risk factors associated with osteoarthritis will assist in addressing the significant threat it poses to the welfare of the dog population and implementing preventiv…
3	Excluded	Title review	Journal Article	G. E. Bertocci; N. P. Brown; P. M. Mich	2017	Why Owners Choose an Orthosis Over Stifle Surgery for Canine Cranial Cruciate Ligament Deficiency	Topics in Companion Animal Medicine	32	4	130-138	The objective of this study was to describe the patient population of dogs with cranial cruciate ligament (CrCL) deficiency that were prescribed a stifle orthosis. A total of 215 client-owned dogs with previously diagnosed CrCL deficiency were prescribed a stifle orthosis at a veterinary pain management and mobility clinic. Patient intake data collected included dog signalment, chief medical comp…
4	Excluded	Title review	Journal Article	L. B. Cardozo; L. C. Cotes; M. A. P. Kahvegian; M. Rizzo; D. A. Otsuki; C. R. A. Ferrigno; D. T. Fantoni	2014	Evaluation of the effects of methadone and tramadol on postoperative analgesia and serum interleukin-6 in dogs undergoing orthopaedic surgery	Bmc Veterinary Research	10			Background: Acute postsurgical pain is of great interest due to potential risk of becoming chronic if not treated properly, worsening patient's recovery and quality of life. Twenty-eight dogs with ruptured cruciate ligaments were divided into three groups that received intramuscular injections of 4 mg/kg of tramadol (TRA), 0.5 mg/kg of methadone (MET0.5), or 0.7 mg/kg of methadone (MET0.7). Physi…
5	Excluded	Title review	Journal Article	S. R. Cook; M. G. Conzemius; M. E. McCue; K. J. Ekenstedt	2020	SNP-based heritability and genetic architecture of cranial cruciate ligament rupture in Labrador Retrievers	Animal Genetics	51	5	824-828	Cranial cruciate ligament rupture (CCLR) is one of the leading causes of pelvic limb lameness in dogs. About 6% of Labrador Retrievers suffer from this orthopedic problem. The aim of this study was to determine the heritability of CCLR in this breed using SNP array genotyping data. DNA samples were collected from CCLR-affected dogs (n = 190) and unaffected dogs over the age of 8 years (n = 143). …
6	Excluded	Title review	Journal Article	M. Davies; J. West; C. Williams; D. S. Gardner	2017	Mineral status in canine medial coronoid process disease: a cohort study using analysis of hair by mass spectrometry	Veterinary Record	180	18	448-U62	In several species, developmental skeletal diseases involving abnormal endochondral ossification have been associated with imbalanced mineral intake. Hair analysis reflects long-term mineral status. To determine the mineral content of hair from dogs with or without medial coronoid process disease (MCPD). Dogs with MCPD have a different profile of minerals known to influence metalloenzymes involve…
7	Excluded	Title review	Journal Article	L. M. I. Diogo; C. R. Andrade; L. G. Faria; R. A. R. Uscategui; M. C. Maronezi; I. K. Cruz; L. P. N. Aires; R. P. Nociti; L. Dias; M. A. R. Feliciano; B. W. Minto	2020	Acoustic radiation force impulse (ARFI) elastography of the stifle joint of healthy beagles	Arquivo Brasileiro De Medicina Veterinaria E Zootecnia	72	5	1646-1652	The objective was to establish the reference standards for elastography of the main structures of the canine stifle joint. The medial meniscus, patellar and cruciate ligaments of thirty healthy beagles was evaluated by B-mode and ARFI elastography (n=60 joints). Analysis detected a positive correlation of the shear wave velocity (SWV) of structures according to age. Patellar ligament presented a …
8	Excluded	Title review	Journal Article	M. A. Griffin; I. M. Balsa; P. D. Mayhew	2021	Bilateral intracorporeally sutured inguinal herniorrhaphy using 3-dimensional laparoscopy in a dog	Canadian Veterinary Journal	62	6	572-576	A 7-month-old, intact male, mixed breed dog with bilateral inguinal hernias underwent general anesthesia for laparoscopic bilateral inguinal herniorrhaphy via a 3-port approach. A 3-dimensional laparoscopic system was used to perform the procedure immediately following prescrotal open castration. Intracorporeal suturing with polypropylene was performed, and 2 cruciate sutures were placed to close…
9	Excluded	Title review	Journal Article	S. Handl; C. Iben	2012	The current situation of obesity in the dog and cat II: Diagnosis, treatment and prophylaxis	Kleintierpraxis	57	7	372-385	The current situation of obesity in the dog and cat II: Diagnosis, treatment and prophylaxis The easiest ways to diagnose obesity in dogs and cats which do not require large technical equipment are the measurement of body weight and body condition scoring. Two further methods of estimating body composition suitable for use in veterinary practice are bioelectrical impedance and ultrasonographic me…
10	Excluded	Title review	Journal Article	L. M. Howe	2015	Current perspectives on the optimal age to spay/castrate dogs and cats	Veterinary Medicine-Research and Reports	6		171-180	Spaying and castrating of dogs and cats has been considered for decades to be a routine standard of practice in veterinary medicine in the US for the prevention of numerous undesirable behaviors, medical conditions, and diseases. Additionally, the procedures have been promoted as a method of curbing the severe pet-overpopulation problem in the US. Recently, however, this routine practice has come…
11	Excluded	Title review	Journal Article	M. Isaka; M. Befu; N. Matsubara; M. Ishikawa; Y. Arase; A. Doi; S. Namba	2014	Two-hole extracapsular technique for the repair of canine cranial cruciate ligament rupture in thirty-eight dogs	Veterinary Science Development	4	2	33-36	Extracapsular technique with lateral fabellar suture (LFS) is one of the commonest surgical techniques for canine cranial cruciate ligament (CRCL) rupture. Among LFS methods, parallel double holes in the tibia are the most effective for the repair of canine stifle joint. The aim of this study was to evaluate the effectiveness of two-hole LFS for canine CRCL rupture. We retrospectively evaluated t…
12	Excluded	Title review	Journal Article	M. Isaka; M. Befu; N. Matsubara; M. Ishikawa; Y. Arase; T. Tsuyama; A. Doi; S. Namba	2014	Corrective surgery for canine patellar luxation in 75 cases (107 limbs): landmark for block recession	Veterinary Science Development	4	2	30-32	Canine medial patellar luxation (MPL) is a very common orthopedic disease in small animals. Because the pathophysiology of this disease involves various pathways, the surgical techniques and results vary according to the veterinarian. Further, the landmark for block recession is not completely clear. We retrospectively evaluated 75 dogs (107 limbs) with MPL in whom our landmark for block recessio…
13	Excluded	Title review	Journal Article	S. J. Langley-Hobbs; G. Brown; U. Matis	2008	Traumatic fracture of the patella in 11 cats	Veterinary and Comparative Orthopaedics and Traumatology	21	5	427-433	Traumatic patellar fracture in cots mainly occurred in male neutered cats with an average age of four years six months and a mean weight of 4.8 kg. Patellar fractures were concurrent with long bone fractures and cruciate ligament rupture or occurred after gunshot. The patella luxated medially or laterally in four cots. Fracture fragments were usually small, either from the proximal pole (base) or…
14	Excluded	Title review	Journal Article	M. Laszlo; P. Schawalder; G. Scholtysik; C. Bernasconi; J. Schulze	1999	Studies on the behaviour of vitamin C under stress and pain conditions in dog	Kleintierpraxis	44	4		Blood samples were obtained from 54 dogs of 4 breeds (German Shepherd, 10; Greyhound, 15; Labrador, 17; mongrels, 12) 2.5-9.25 years of age to determine reference values for vitamin C. From statistical analysis of the results, the dogs could be classified into 2 groups. Group A, the larger, heavier breeds German Shepherd and Labrador, had significantly higher plasma vitamin C contents (7.02 mg/li…
15	Excluded	Title review	Journal Article	H. Lee; M. R. Alam; S. Choi; S. Park; Y. Lee; S. Chon; I. Choi; N. Kim	2005	The concentration of tartrate resistant acid phosphatase in synovial fluid of canine stifle joint	Journal of Veterinary Clinics	22	3	190-193	The concentration of tartrate resistant acid phosphatase (TRAP) in synovial fluid of normal stifle joint was investigated in order to establish a baseline data to distinguish between healthy joint and joints with injured cranial cruciate ligament (CCL). 23 mixed-breed healthy dogs free from joint diseases (14 adult and 9 young) were used in this study. The dogs were sedated and synovial fluid was…
16	Excluded	Title review	Journal Article	V. A. Light; R. D. Montgomery; B. T. Akingbemi	2012	Sex hormone regulation of collagen concentrations in cranial cruciate ligaments of sexually immature male rabbits	American Journal of Veterinary Research	73	8	1186-1193	Objective-To investigate the effects of gonadectomy on collagen homeostasis in cranial cruciate ligaments of male rabbits. Animals-30 sexually immature (16-week-old) male New Zealand White rabbits. Procedures-Rabbits were randomly assigned to 5 groups of 6 rabbits each: sexually intact, placebo (control group); castrated, placebo; castrated, testosterone; castrated, dihydrotestosterone; and castr…
17	Excluded	Title review	Journal Article	E. M. Lund; P. J. Armstrong; C. A. Kirk; J. S. Klausner	2006	Prevalence and risk factors for obesity in adult dogs from private US veterinary practices	International Journal of Applied Research in Veterinary Medicine	4	2	177-186	Using a cross-sectional study design, the prevalence of overweight and obesity in dogs over 1 year of age seen by US veterinarians during 1995 was determined. Risk factors for overweight and obesity were also determined from the following variables: age, breed, gender, body condition score, food type, reported concurrent disease, and geographic region. Thirty-four percent of adult dogs (n=21,754)…
18	Excluded	Title review	Journal Article	S. J. Marvel	2022	Concepts in Sterilization	Veterinary Clinics of North America-Small Animal Practice	52	2	419-436	No abstract
19	Excluded	Title review	Journal Article	G. E. Moore; K. D. Burkman; M. N. Carter; M. R. Peterson	2001	Causes of death or reasons for euthanasia in military working dogs: 927 cases (1993-1996)	Journal of the American Veterinary Medical Association	219	2	209-14	OBJECTIVE: To determine causes of death or reasons for euthanasia in a population of military working dogs._x000D_ DESIGN: Retrospective study._x000D_ ANIMALS: 927 military working dogs._x000D_ PROCEDURE: Records of all military working dogs that died during the period from 1993 to 1996 were evaluated for cause of death or reason for euthanasia by review of necropsy and histopathology reports, de…
20	Excluded	Title review	Journal Article	P. Muir; Z. Schwartz; S. Malek; A. Kreines; S. Y. Cabrera; N. J. Buote; J. A. Bleedorn; S. L. Schaefer; G. Holzman; Z. Hao	2011	Contralateral cruciate survival in dogs with unilateral non-contact cranial cruciate ligament rupture	PLoS ONE [Electronic Resource]	6	10	e25331	BACKGROUND: Non-contact cranial cruciate ligament rupture (CrCLR) is an important cause of lameness in client-owned dogs and typically occurs without obvious injury. There is a high incidence of bilateral rupture at presentation or subsequent contralateral rupture in affected dogs. Although stifle synovitis increases risk of contralateral CrCLR, relatively little is known about risk factors for s…
21	Excluded	Title review	Journal Article	A. M. Oberbauer; J. M. Belanger; T. R. Famula	2019	A Review of the Impact of Neuter Status on Expression of Inherited Conditions in Dogs	Frontiers in Veterinary Science	6			Gonadectomy is an important reproductive management tool employed in many countries, and is highly prevalent in the US with an estimated 85% of dogs being neutered. Despite the societal benefits in pet population control, negative associations between neuter status, and health conditions have been reported in recent years. Most particularly observed are the consequences of early age neutering. Kn…
22	Excluded	Title review	Journal Article	M. Petazzoni; M. Buiatti	2019	Simultaneous fluoroscopic-guided tibial plateau leveling and fracture reduction for the concurrent treatment of chronic cranial cruciate ligament tear and comminuted diaphyseal fracture of the tibia and fibula in a dog	Journal of the American Veterinary Medical Association	254	5	613-618	CASE DESCRIPTION A 12-year-old obese spayed female American Staffordshire Terrier was admitted for evaluation of acute non-weight-bearing lameness of the right pelvic limb attributed to motor vehicle-related trauma that occurred 2 hours previously. The owners reported a chronic, progressive weight-bearing lameness of the right pelvic limb secondary to a complete cranial cruciate ligament (CrCL) r…
23	Excluded	Title review	Journal Article	B. S. Seo; I. S. Jeong; Z. Piao; M. Kim; S. Kim; M. M. Rahman; N. S. Kim	2020	Measurement of the tibial plateau angle of normal small-breed dogs and the application of the tibial plateau angle in cranial cruciate ligament rupture	Journal of Advanced Veterinary and Animal Research	7	2	220-228	Objective: In Korea, small dogs are more common than large breeds. This study was performed to measure the influence of body weight, sex, breed, age, and cranial cruciate ligament rupture (RCCL) on the tibial plateau angle (TPA) in small-breed dogs. Materials and methods: A total of 274 dogs (221 normal dogs and 53 RCCL dogs) were selected for this study based on medical records. The TPA was meas…
24	Excluded	Title review	Journal Article	P. G. Sysoliatin; V. Z. Vol'fovskii; I. A. Panin; S. P. Sysoliatin	1997	[Reconstruction of the visceral cranium by the replantation of a resected bone segment subjected to extracorporeal freezing in benign tumors and dysplastic processes]	Stomatologiia	76	5	25-30	The new method for surgical treatment of benign tumors and dysplastic processes in the facial skull bones includes resection of the involved segment of the bone, its mechanical treatment, extracorporeal freezing, sterilization, and replantation. Biophysical studies revealed that 10-min freezing of the preparation in liquid nitrogen followed by slow defrosting kills tumor cells. Animal experiments…
25	Excluded	Title review	Journal Article	A. Z. Todorovic; M. V. L. Macanovic; M. B. Mitrovic; N. E. Krstic; H. J. J. van Bree; I. Gielen	2022	The Role of Tibial Plateau Angle in Canine Cruciate Ligament Rupture-A Review of the Literature	Veterinary and Comparative Orthopaedics and Traumatology	35	6	351-361	Cranial cruciate ligament disease is a common pathological condition in dogs that is often presented in daily clinical practice. Different risk factors for the development of this condition include breed, sex, age, bodyweight and neuter status, as well as different biological and biomechanical mechanisms. In the literature, special attention has been paid to the role of the tibial plateau angle i…
26	Excluded	Title review	Journal Article	K. Tong; K. Hayashi	2012	Obturator nerve impingement as a severe late complication of bilateral triple pelvic osteotomy	Veterinary & Comparative Orthopaedics & Traumatology	25	1	67-70	A four-year-old female spayed Labrador Retriever, which had undergone bilateral triple pelvic osteotomy (TPO) at the age of eight months, was presented with severe progressive shifting pelvic limb lameness for a duration of three months prior to presentation. The dog had multiple episodes of showing signs of excruciating pain, as well as an inability to rise or ambulate, inappetance, and lethargy…
27	Excluded	Title review	Journal Article	S. R. Urfer; M. Kaeberlein	2019	Desexing Dogs: A Review of the Current Literature	Animals [Electronic Resource]	9	12	5	Background: Desexing dogs is promoted for population control, preventative healthcare, and behavior modification. Common methods are orchiectomy and ovariectomy/ovariohysterectomy. GnRH superagonist implants are available in some areas. Alternative methods like vasectomy and salpingectomy/hysterectomy are uncommon. The terminology used to describe desexing is inconsistent and contradictory, showi…
28	Excluded	Title review	Journal Article	M. C. Zink; P. Farhoody; S. E. Elser; L. D. Ruffini; T. A. Gibbons; R. H. Rieger	2014	Evaluation of the risk and age of onset of cancer and behavioral disorders in gonadectomized Vizslas	Javma-Journal of the American Veterinary Medical Association	244	3	309-319	Objective-To investigate associations between age at gonadectomy and estimated risk or age at diagnosis of neoplastic and behavioral disorders in Vizslas. Design-Retrospective cohort study. Animals-2,505 Vizslas born between 1992 and 2008. Procedures-Data on demographics, gonadectomy status, and age at diagnosis of disease or disorder were obtained with an anonymous online survey and analyzed. Re…
29	Excluded	Abstract - Concept	Journal Article	P. Adams; R. Bolus; S. Middleton; A. P. Moores; J. Grierson	2011	Influence of signalment on developing cranial cruciate rupture in dogs in the UK	Journal of Small Animal Practice	52	7	347-52	OBJECTIVES: To investigate risk factors associated with cranial cruciate ligament rupture in dogs._x000D_ METHODS: Retrospective case-control study: medical records of a first-opinion veterinary practice were searched for dogs diagnosed with cranial cruciate ligament rupture (1995 to 2007). For each case, six unaffected dogs were randomly selected from all dogs presenting that day for comparison.…
30	Excluded	Abstract - Publication type	Journal Article	S. Arit; A. Wehrene; I. M. Reichler	2017	Neutering of female dogs - old and new insights into Pros and Cons	Tieraerztliche Praxis Ausgabe Kleintiere Heimtiere	45	4	253-263	Advice for dog owners regarding the Pros and Cons and optimal time for neutering a female dog is complex and should be based on recent and valid research data as well as individual aspects. After taking a closer look at the literature, it becomes clear that some putative robust information has to be revised or updated. An obvious advantage of neutering a female dog is that ovarian diseases and se…
31	Excluded	Abstract - Concept	Journal Article	M. Bach; J. A. Villanova; U. I. Tasqueti; C. T. Pimpao; A. M. B. do Prado; P. V. Michellotto	2015	A retrospective study of dogs with cranial cruciate ligament rupture: 32 cases (2006-2012)	Semina-Ciencias Agrarias	36	3	1409-1418	Rupture of the cranial cruciate ligament (RLCCr) is one of the most common injuries in the dog and the leading cause of degenerative joint disease (DAD) of the knee. Untreated animals exhibit degenerative joint changes in a few weeks and severe changes within a few months. The severity of degeneration appears to be directly proportional to body size and age. Systemic inflammatory joint diseases a…
32	Excluded	Abstract - Concept	Journal Article	N. Buote; J. Fusco; R. Radasch	2009	Age, tibial plateau angle, sex, and weight as risk factors for contralateral rupture of the cranial cruciate ligament in Labradors	Veterinary Surgery	38	4	481-9	OBJECTIVE: To compare rates of contralateral cranial cruciate ligament rupture (CCLR) in Labradors based on age and weight at initial rupture, sex, and tibial plateau angle (TPA) and to determine whether Labradors that rupture their initial cranial cruciate ligament (CCL) at an earlier age (<4 years) are more likely to rupture their contralateral side within a certain period of time._x000D_ STUDY…
33	Excluded	Abstract - Concept	Journal Article	J. M. Duval; S. C. Budsberg; G. L. Flo; J. L. Sammarco	1999	Breed, sex, and body weight as risk factors for rupture of the cranial cruciate ligament in young dogs	Journal of the American Veterinary Medical Association	215	6	811-4	OBJECTIVE: To describe clinical features of dogs < 2 years old with rupture of the cranial cruciate ligament (CCL) and to evaluate breed, sex, and body weight as risk factors._x000D_ DESIGN: Case-control study._x000D_ ANIMALS: 201 dogs < 2 years old with rupture of the CCL and 804 age-matched control dogs._x000D_ PROCEDURE: Medical records were reviewed for breed, sex, and body weight, and result…
34	Excluded	Abstract - Concept	Journal Article	P. Farhoody; I. Mallawaarachchi; P. M. Tarwater; J. A. Serpell; D. L. Duffy; C. Zink	2018	Aggression toward Familiar People, Strangers, and Conspecifics in Gonadectomized and Intact Dogs	Frontiers in Veterinary Science	5			Gonadectomy is widely used to treat and prevent behavior problems including the aggressive behavior of dogs. The aim of this study was to determine whether aggressive behavior toward familiar people, strangers, or other dogs was significantly different in dogs gonadectomized at various ages vs. intact dogs using the Canine Behavioral Assessment Research Questionnaire (C-BARQ) with multivariate an…
35	Excluded	Abstract - Concept	Journal Article	L. F. Franco; R. F. Silva-Molano	2009	Frequency of submission of clinic surgical cases in the Veterinary Hospital of the University of Caldas (2002-2004)	Veterinaria y Zootecnia	3	2	51-55	A retrospective descriptive study was carried out in the Clinical surgery area of the Veterinary Hospital of the University of Caldas, whose main objective was to identify the frequency of all the surgical cases. 1585 clinical records between 2002 and 2004 were analyzed, the data were classified according to the following variables: origin, species, sex, age, breeds, diagnose and procedure. The m…
36	Excluded	Abstract - Concept	Journal Article	M. E. Goddard; R. G. Beilharz	1982	Genetic and environmental factors affecting the suitability of dogs as Guide Dogs for the Blind	Theoretical & Applied Genetics	62	2	97-102	Many dogs are found to be unsuitable for training as guide dogs for the blind. Consequently the Royal Guide Dogs for the Blind Association of Australia has embarked on a breeding program to produce a strain of labrador dogs which is suitable for guide dog training. The most common reasons for rejecting dogs are fearfulness, dog distraction, excitability, health and physical reasons and hip dyspla…
37	Excluded	Abstract - Publication type	Journal Article	C. S. S. Goh	2016	Age of neutering in large- & giant-breed dogs	NAVC Clinician's Brief				In the United States, gonadectomy is routinely performed in dogs between 4 and 9 months_x000D_ of age. The decision to perform this procedure is often based on convention, habit, or misconcep tion of health benefits rather than on an evidence-based assessment of each patient. Following is a discussion of the benefits_x000D_ and potential adverse events of gonadectomy in large- and giant-breed dog…
38	Excluded	Abstract - Concept	Journal Article	J. Grierson; L. Asher; K. Grainger	2011	An investigation into risk factors for bilateral canine cruciate ligament rupture	Veterinary and Comparative Orthopaedics and Traumatology	24	3	192-196	Objectives:To investigate the incidence of bilateral cranial cruciate ligament (CrCL) rupture and determine any associated risk factors. Methods: The patient information system and surgical database at the Queen Mother Hospital for Animals, Royal Veterinary College, were searched from March 1998 to March 2007. Patient files were reviewed and data recorded. The risk factors considered included: ge…
39	Excluded	Abstract - Concept	Journal Article	J. W. Guthrie; B. J. Keeley; E. Maddock; S. R. Bright; C. May	2012	Effect of signalment on the presentation of canine patients suffering from cranial cruciate ligament disease	Journal of Small Animal Practice	53	5	273-7	OBJECTIVE: To determine the effect of signalment on the incidence and presentation of patients suffering from cranial cruciate ligament disease._x000D_ METHODS: Data relating to 426 dogs (44 breeds) that met specific selection criteria were obtained from the hospital archive (2002 to 2008). Cases were followed up for 2 years._x000D_ RESULTS: The breeds most commonly presented with cranial cruciat…
40	Excluded	Abstract - Publication type	Journal Article	M. V. R. Kustritz	2007	Determining the optimal age for gonadectomy of dogs and cats	Javma-Journal of the American Veterinary Medical Association	231	11	1665-1675	Elective gonadectomy of dogs and cats, most commonly performed as an OHE of females and castration of males, is one of the most common veterinary procedures performed in the United States. Increasingly, dog owners and members of the veterinary profession throughout the world have questioned the optimal age for performance of these surgeries or whether they should even be performed as elective sur…
41	Excluded	Abstract - Publication type	Journal Article	M. V. R. Kustritz	2012	Effects of Surgical Sterilization on Canine and Feline Health and on Society	Reproduction in Domestic Animals	47		214-222	Surgical sterilization of dogs and cats is a well-accepted measure for population control in some countries, but is considered unethical as an elective surgery in other countries. This is a review of what is known regarding positive and negative effects of gonadectomy surgery on individual animals and on societal management of unowned dog and cat populations.
42	Excluded	Abstract - Publication type	Journal Article	M. V. R. Kustritz	2014	Pros, Cons, and Techniques of Pediatric Neutering	Veterinary Clinics of North America-Small Animal Practice	44	2	221-+	Pediatric anesthesia and surgery are safe, with decreased surgery time and quick patient recovery. The primary benefit of prepuberal gonadectomy in bitches and queens is decreased incidence of mammary neoplasia later in life. Detriments associated with gonadectomy at any age include various cancers, Orthopedic problems including anterior cruciate ligament injury, and obesity.
43	Excluded	Abstract - Concept	Journal Article	T. J. Lampman; E. M. Lund; A. J. Lipowitz	2003	Cranial cruciate disease: current status of diagnosis, surgery, and risk for disease	Veterinary and Comparative Orthopaedics and Traumatology	16	3	122-126	The hypothesis of this study is concerned with the age of onset of cranial cruciate disease (CCD). We believe that dogs are presenting with CCD at a much younger age. We also believe there are other predictable factors that influence whether a dog suffers CCD. In this study we used data from the national companion animal study (NCAS) to compare not only age but body condition score (BCS), sex, di…
44	Excluded	Abstract - Publication type	Journal Article	J. Lannoo; G. Domain; A. Van Soom; E. Wydooghe	2021	Gonadectomy 2.0: novel insights into the long-term effects in dogs	Vlaams Diergeneeskundig Tijdschrift	90	2	87-96	In recent years, gonadectomy in dogs has become the subject of growing criticism. Novel studies have demonstrated that this type of surgery can have negative effects on the dog's health, effects that at first sight cannot be linked to the removal of the gonads or the absence of sex steroids. In this review, the literature on the long term-health effects of gonadectomy in dogs is described. The mo…
45	Excluded	Abstract - Concept	Journal Article	M. Maciel; M. S. d. O. Reusing; J. A. Villanova Junior; U. I. Tasqueti; S. H. Weber	2019	Occurrence of canine hip dysplasia, cranial cruciate ligament rupture and patellar luxation in dogs in a retrospective study of 100 orthopedic cases	Revista Academica: Ciencia Animal	17	25		Canine hip dysplasia (CHD), cranial cruciate ligament rupture (CrCLR) and patellar luxation (PL) are the main causes of lameness in orthopedics of dogs. The present study evaluated dogs with these conditions attended at the Veterinary Unit of the Pontifical Catholic University of Parana (PUCPR), between the years 2014 and 2018. A 100 charts were analyzed, the animals were divided by weight [w1 (0…
46	Excluded	Abstract - Concept	Journal Article	J. M. Matera; A. C. Tatarunas; R. M. D. Oliveira; M. Brugnaro; R. F. Macchione	2007	Epidemiologic retrospective study of dogs bearing cranial cruciate ligament rupture: 323 cases (1999 to 2005)	Brazilian Journal of Veterinary Research and Animal Science	44	Suplemento	88-95	The associated risk factors, like breed, age, sex and body weight, for cranial cruciate ligament rupture in dogs were analysed. Data from 323 dogs with cranial cruciate ligament rupture presented to the Small Animal Surgical Service of the Veterinary Hospital of the Veterinary Medicine Faculty at Sao Paulo University during a period of 7 years (1999-2005) were evaluated. Results showed that the m…
47	Excluded	Abstract - Concept	Journal Article	T. Morijima	2016	Reflective study on 65 cases on anterior cruciate ligament rupture in dogs	Journal of Veterinary Medicine, Japan	69	6	437-440	Reflective study on 65 cases on anterior cruciate ligament rupture in dogs treated at Midori Veterinary Hospital from 2011 to 2015 is reported. The cases appear most in the age range from 8 years old to 9 years old; the castrated dogs and spayed dogs are subjected to the injury more than non-neutered dogs, and Yorkshire terrier (13 cases), Toy poodle (8 cases) and Papillon (7 cases) are the most …
48	Excluded	Abstract - Concept	Journal Article	T. A. Munjar; C. C. Austin; G. J. Breur	1998	Comparison of risk factors for hypertrophic osteodystrophy, craniomandibular osteopathy and canine distemper virus infection	Veterinary and Comparative Orthopaedics and Traumatology	11	1	42-48	An analysis of hypertrophic osteodystrophy (HOD), craniomandibular osteopathy (CMO) and canine distemper virus (CDV) infection was undertaken. Risk factors (age, breed, sex, neuter status, weight, geographical and seasonal distribution) of the three diseases were determined and compared. Patient records were searched using the Veterinary Medical Database (VMDB) during the period of 1980 through 1…
49	Excluded	Abstract - Concept	Journal Article	D. G. O'Neill; D. C. Brodbelt; R. Hodge; D. B. Church; R. L. Meeson	2020	Epidemiology and clinical management of elbow joint disease in dogs under primary veterinary care in the UK	Canine Medicine And Genetics	7		1	BACKGROUND: Conditions affecting the elbow joint are a common cause of lameness in dogs. Primary-care veterinary clinical data are now recognised as a valuable research resource. Using data from the VetCompass Programme, this study aimed to report the frequency and risk factors for elbow joint disease in dogs under primary veterinary care in the UK and describe clinical management._x000D_ RESULTS…
50	Excluded	Abstract - Concept	Journal Article	C. Pegram; D. C. Brodbelt; K. Diaz-Ordaz; Y. Chang; A. F. von Hekkel; D. B. Church; D. G. O'Neill	2023	Risk factors for unilateral cranial cruciate ligament rupture diagnosis and for clinical management in dogs under primary veterinary care in the UK	Veterinary Journal	292			This study aimed to evaluate demographic risk factors associated with unilateral cranial cruciate ligament (CCL) rupture diagnosis and to explore demographic and clinical risk factors associated with management of unilateral CCL rupture in dogs under primary veterinary care in the UK. A retrospective cohort study design was used. Clinical records were automatically searched and manually verified …
51	Excluded	Abstract - Concept	Journal Article	M. Y. Powers; S. A. Martinez; J. D. Lincoln; C. J. Temple; A. Arnaiz	2005	Prevalence of cranial cruciate ligament rupture in a population of dogs with lameness previously attributed to hip dysplasia: 369 cases (1994-2003)	Javma-Journal of the American Veterinary Medical Association	227	7	1109-1111	Objective-To determine the prevalence of cranial cruciate ligament rupture (CCLR) in dogs with lameness previously attributed to canine hip dysplasia (CHD). Design-Retrospective study. Animals-369 client-owned dogs. Procedures-Hospital medical records from 1994 to 2003 were reviewed for dogs in which the referring veterinarian had diagnosed hip dysplasia or hip pain. Dogs were designated as havin…
52	Excluded	Abstract - Concept	Journal Article	A. L. Robertson; V. L. Black; E. Villedieu; K. E. Clarke; I. Faux; A. Major; S. Adamantos	2023	Presenting signs and clinical outcome in dogs with metaphyseal osteopathy: 39 cases (2009-2018)	Journal of Small Animal Practice	64	1	35-42	Objective To describe the presenting signs, concurrent conditions, treatment and outcome of dogs with metaphyseal osteopathy. Materials and Methods Multi-centre retrospective review of medical records from January 2009 to September 2018 at four referral centres to identify dogs with a radiographic diagnosis of metaphyseal osteopathy. Results Thirty-nine dogs were identified. The median age at ons…
53	Excluded	Abstract - Concept	Journal Article	A. Schuh-Renner; C. Rappole; S. B. Mullaney; E. Venn; T. L. Grier	2021	Factors associated with medical problems among young non-deployed US military working dogs	Preventive Veterinary Medicine	193			The goals of this project were to quantify medical problems among a population of Military Working Dogs (MWDs) and analyze factors associated with common medical conditions. Medical conditions recorded in veterinary Master Problem List (MPL) entries for 774 young, non-deployed, active MWDs were categorized and combined with demographic information to analyze risk factors. Most dogs were male (74%…
54	Excluded	Abstract - Concept	Journal Article	D. C. Sellon; D. J. Marcellin-Little	2022	Risk factors for cranial cruciate ligament rupture in dogs participating in canine agility	BMC Veterinary Research [Electronic Resource]	18	1	39	BACKGROUND: Cranial cruciate ligament rupture (CCLR) is one of the most common causes of pelvic limb lameness in dogs. Risk factors for CCLR include breed (especially large and giant breeds), body weight, gender and spay/neuter status, and age. Few studies have evaluated physical activity and fitness indicators, however, as risk factors for disease. This study used an online questionnaire distrib…
55	Excluded	Abstract - Concept	Journal Article	J. R. Slauterbeck, Pankratz, K., Xu, K.T., Bozeman, S.C. and Hardy, D.M.	2004	Canine Ovariohysterectomy and Orchiectomy Increases the Prevalence of ACL Injury	Clinical Orthopaedics and Related Research	429		301-305	Abstract_x000D_ To determine whether canine ovariohysterectomy or orchiectomy affects the prevalence of anterior cruciate ligament injury, we compared injury rates of anterior cruciate ligaments of animals that had gonadectomy and animals that were sexually intact as a function of gender, breed, or size. Records of 3218 dogs treated in one orthopaedic veterinary practice during a 2-year period we…
56	Excluded	Abstract - Concept	Journal Article	F. E. Taylor-Brown; R. L. Meeson; D. C. Brodbelt; D. B. Church; P. D. McGreevy; P. C. Thomson; D. G. O'Neill	2015	Epidemiology of Cranial Cruciate Ligament Disease Diagnosis in Dogs Attending Primary-Care Veterinary Practices in England	Veterinary Surgery	44	6	777-83	OBJECTIVE: To estimate the prevalence and risk factors for a diagnosis of cranial cruciate ligament (CCL) disease in dogs and to describe the management of such cases attending primary-care veterinary practices._x000D_ STUDY DESIGN: Historical cohort with a nested case-control study._x000D_ SAMPLE POPULATION: Nine hundred and fifty-three dogs diagnosed with CCL disease from 171,522 dogs attending…
57	Excluded	Abstract - Concept	Journal Article	T. H. Witsberger; J. A. Villamil; L. G. Schultz; A. W. Hahn; J. L. Cook	2008	Prevalence of and risk factors for hip dysplasia and cranial cruciate ligament deficiency in dogs	Javma-Journal of the American Veterinary Medical Association	232	12	1818-1824	Objective-To evaluate prevalence of and risk factors for hip clysplasia (HD) and cranial cruciate ligament deficiency (CCLD) in dogs and determine change in prevalence over time. Design-Cross-sectional study. Animals-1,243,681 dogs for which information was reported to the Veterinary Medical Database between 1964 and 2003. Procedures-Information on breed, sex, and age was collected, and prevalenc…
58	Excluded	Full text - Concept	Journal Article	J. M. Belanger, Bellumori, T.P., Bannasch, D.L., Famula, T.R. and Oberbauer, A.M.	2017	Correlation of neuter status and expression of heritable disorders	Canine Genetics and Epidemiology	4		1-12	Gonadectomy, or neutering, is a very common surgery for dogs having many positive effects on behavior, health, and longevity. There are also certain risks associated with neutering including the development of orthopedic conditions, cognitive decline, and a predisposition to some neoplasias. This study was designed specifically to identify if a correlation exists between neuter status and inherit…
59	Excluded	Full text - Full text not found	Book Section	C. V. Spain; J. M. Scarlett	No details	Early-age spay/neuter outcome assessment					No abstract
60	Excluded	Full text - Study design	Journal Article	M. A. E. van Hagen; B. J. Ducro; J. van den Broek; B. W. Knol	2005	Incidence, risk factors, and heritability estimates of hind limb lameness caused by hip dysplasia in a birth cohort of Boxers	American Journal of Veterinary Research	66	2	307-312	Objective-To determine incidence, risk factors, and heritability estimates of hind limb lameness caused by hip dysplasia in a birth cohort of Boxers. Animals-1,733 Boxers from 325 litters. Procedure-Status of Boxers with respect to clinical signs of canine hip dysplasia (cCHD) was registered during an 8-year period. Survival analysis accounted for dogs lost to follow-up. Effective heritability fo…
61	Excluded	Full text - Language not English	Journal Article	A. L. Xalega; F. R. Almeida; S. Ferrari; T. Helfenstein	2018	Rupture of the cranial cruciate ligament of dogs treated at the veterinary hospital of the Anhembi Morumbi University	Pubvet	12	8		The aim of this study is identify risk factors such as race, age, sex, body weight and spaying/neutering in dogs that suffered rupture of the cranial cruciate ligament (RCCL), treated at Hovet Universidade Anhembi Morumbi. Records of cases of dogs treated with RCCL were surveyed in the 2009-2015 period. In the period studied, 382 animals were treated with RCCL, of which 189 were females and 193 m…
62	Final papers	N/A	Journal Article	F. M. Duerr; C. G. Duncan; R. S. Savicky; R. D. Park; E. L. Egger; R. H. Palmer	2007	Risk factors for excessive tibial plateau angle in large-breed dogs with cranial cruciate ligament disease	Javma-Journal of the American Veterinary Medical Association	231	11	1688-1691	Objective-To identify risk factors for development of excessive tibial plateau angle (TPA) in large-breed dogs with cranial cruciate ligament disease (CCLD). Design-Case-control study. Animals-58 dogs with excessive TPAs (ie, TPA >= 35 degrees; case dogs) and 58 dogs with normal TPAs (ie, TPA <= 30 degrees; control dogs). Procedures-Medical records and radiographs were reviewed and owners were in…
63	Final papers	N/A	Journal Article	K. J. Ekenstedt; K. M. Minor; A. K. Rendahl; M. G. Conzemius	2017	DNM1 mutation status, sex, and sterilization status of a cohort of Labrador retrievers with and without cranial cruciate ligament rupture	Canine Genetics and Epidemiology	4	2		Background: Exercise-induced collapse (EIC) due to DNM1 mutation and rupture of the cranial cruciate ligament are both common syndromes in the Labrador retriever breed. A cohort of 313 Labradors was recruited based on their CCLR status and were subsequently genetically tested for EIC. Epidemiological aspects of the cohort were also described, including sex, sterilization status, and age at steril…
64	Final papers	N/A	Journal Article	B. L. Hart; L. A. Hart; A. P. Thigpen; N. H. Willits	2014	Long-term health effects of neutering dogs: comparison of Labrador Retrievers with Golden Retrievers	PLoS ONE [Electronic Resource]	9	7	e102241	Our recent study on the effects of neutering (including spaying) in Golden Retrievers in markedly increasing the incidence of two joint disorders and three cancers prompted this study and a comparison of Golden and Labrador Retrievers. Veterinary hospital records were examined over a 13-year period for the effects of neutering during specified age ranges: before 6 mo., and during 6-11 mo., year 1…
65	Final papers	N/A	Journal Article	B. L. Hart; L. A. Hart; A. P. Thigpen; N. H. Willits	2016	Neutering of German Shepherd Dogs: associated joint disorders, cancers and urinary incontinence	Veterinary Medicine and Science	2	3	191-199	German Shepherd Dogs are important in police and military work, and are a popular family pet. The debilitating joint disorders of hip dysplasia, cranial cruciate ligament tear (CCL) and elbow dysplasia can shorten a dog's useful working life and impact its role as a family member. For this study, veterinary hospital records were examined over a 14.5-year period on 1170 intact and neutered (includ…
66	Final papers	N/A	Journal Article	B. L. Hart; L. A. Hart; A. P. Thigpen; N. H. Willits	2020	Assisting Decision-Making on Age of Neutering for Mixed Breed Dogs of Five Weight Categories: Associated Joint Disorders and Cancers	Frontiers in Veterinary Science	7		472	The early neutering of male and female dogs and its relationship to an increased risk of joint disorders and some cancers has recently become a concern, raising questions about the standard practice in the U.S. and much of Europe of neutering by 6 months of age. A noteworthy recent finding from this center is that there are major breed differences with small-dog breeds generally showing little vu…
67	Final papers	N/A	Journal Article	B. L. Hart; L. A. Hart; A. P. Thigpen; N. H. Willits	2020	Assisting Decision-Making on Age of Neutering for 35 Breeds of Dogs: Associated Joint Disorders, Cancers, and Urinary Incontinence	Frontiers in Veterinary Science	7			Neutering (including spaying) of male and female dogs in the first year after birth has become routine in the U.S. and much of Europe, but recent research reveals that for some dog breeds, neutering may be associated with increased risks of debilitating joint disorders and some cancers, complicating pet owners' decisions on neutering. The joint disorders include hip dysplasia, cranial cruciate li…
68	Final papers	N/A	Journal Article	L. M. Howe, Slater, M. R., Boothe, H. W., Hobson, H, P., Holcom, J., L & Spann, A. C.	2001	Long-term outcome of gonadectomy performed at an early age or traditional age in dogs	Javma-Journal of the American Veterinary Medical Association	218	2	217-221	Objective—To determine long-term results and complications of gonadectomy performed at an early age (prepubertal) or at the traditional age in dogs._x000D_ _x000D_ Design—Cohort study._x000D_ _x000D_ Animals—269 dogs from animal shelters._x000D_ _x000D_ Procedure—Dogs that underwent gonadectomy were allotted to 2 groups on the basis of estimated age at surgery (traditional age, ≥ 24 weeks old; pr…
69	Final papers	N/A	Journal Article	M. Simpson; S. Albright; B. Wolfe; E. Searfoss; K. Street; K. Diehl; R. Page	2019	Age at gonadectomy and risk of overweight/obesity and orthopedic injury in a cohort of Golden Retrievers	Plos One	14	7		Introduction In the United States, gonadectomy is common and widely promoted as a component of responsible pet ownership. The recent publication of several studies examining the effect of gonadectomy on future health has challenged long-held assumptions and recommendations for gonadectomy in companion animals. The purpose of this study was to characterize the associations between gonadectomy and …
70	Final papers	N/A	Journal Article	M. Simpson	2017	Description and analysis of gonadectomy in a cohort of Golden Retrievers. (Special Issue: The David E. Bartlett Award for Lifetime Achievement in Theriogenology.)	Clinical Theriogenology	9	3	289-290	This study was conducted to determine the association between gonadectomy and being overweight/obese in 3044 Golden Retrievers in the USA. It was shown that all age categories of gonadectomy were associated with increased risk for overweight/obesity compared to intact dogs. The youngest age category of gonadectomy was associated with increased risk for orthopaedic injury. Neither of the older age…
71	Final papers	N/A	Journal Article	C. V. Spain; J. M. Scarlett; K. A. Houpt	2004	Long-term risks and benefits of early-age gonadectomy in dogs	Journal of the American Veterinary Medical Association	224	3	380-7	OBJECTIVE: To evaluate the long-term risks and benefits of early-age gonadectomy, compared with traditional-age gonadectomy, among dogs adopted from a large animal shelter._x000D_ DESIGN: Retrospective cohort study._x000D_ ANIMALS: 1,842 dogs._x000D_ PROCEDURE: Dogs underwent gonadectomy and were adopted from an animal shelter before 1 year of age; follow-up was available for as long as 11 years …
72	Final papers	N/A	Journal Article	G. Torres de la Riva; B. L. Hart; T. B. Farver; A. M. Oberbauer; L. L. Messam; N. Willits; L. A. Hart	2013	Neutering dogs: effects on joint disorders and cancers in golden retrievers	PLoS ONE [Electronic Resource]	8	2	e55937	In contrast to European countries, the overwhelming majority of dogs in the U.S. are neutered (including spaying), usually done before one year of age. Given the importance of gonadal hormones in growth and development, this cultural contrast invites an analysis of the multiple organ systems that may be adversely affected by neutering. Using a single breed-specific dataset, the objective was to e…
73	Final papers	N/A	Journal Article	J. G. Whitehair; P. B. Vasseur; N. H. Willits	1993	Epidemiology of cranial cruciate ligament rupture in dogs	Journal of the American Veterinary Medical Association	203	7	1016-9	Data from 10,769 dogs with rupture of the cranial cruciate ligament (CCL) were compared with data from a control population of 591,548 dogs to determine whether age, breed, gender, or body weight was associated with prevalence of CCL rupture. Prevalence of CCL rupture increased as dogs became older, with peak prevalence in dogs 7 to 10 years old. Among breeds represented by > 1,000 individuals, R…
74	Final papers	N/A	Journal Article	M. Zlotnick, Corrigan, V., Griffin, E., Alayon, M. and Hungerford, L.	2019	Incidence of health and behavior problems in service dog candidates neutered at various ages	Frontiers in veterinary science			334	Saint Francis Service Dogs (SFSD) trains dogs to aid people with multiple sclerosis, brain injury, and many other conditions. Organizations like SFSD must carefully consider when to neuter dogs to give them the best chance at successfully completing lengthy and expensive training. The objective of this retrospective cohort study was to assess differences in the incidence of health or behavior pro…

## Sheet: Neoplasia search (n=513)
Number	Excluded or final papers	Reason for exclusion	Article type	Authors	Year	Title	Journal	Vol	Issue	Pp	Abstract
1	Excluded	Title review	Journal Article	J. F. Bach; S. A. Glasser	2013	A case of necrolytic migratory erythema managed for 24 months with intravenous amino acid and lipid infusions	Canadian Veterinary Journal	54	9	873-5	A 9-year-old castrated male Shetland sheepdog was diagnosed with necrolytic migratory erythema and hepatocutaneous syndrome. Necrolytic migratory erythema was treated with intermittent intravenous amino acids as needed to control cutaneous lesions. The addition of lipid infusions extended the treatment interval. The patient had a favorable response for 24 months.
2	Excluded	Title review	Journal Article	P. Banchi; E. M. Morello; A. Bertero; A. Ricci; A. Rota	2022	A retrospective study and survival analysis on bitches with mammary tumours spayed at the same time of mastectomy	Veterinary and Comparative Oncology	20	1	172-178	The aim of the present study was to retrospectively assess whether spaying at the same time of mastectomy increased disease-free survival (DFS) in bitches with mammary tumours and to investigate the utility of clinical data when designing a surgical plan that includes gonadectomy. Characteristics of 225 bitches carrying 489 tumours were retrieved. Of the116 bitches that underwent surgery, 52 bitc…
3	Excluded	Title review	Journal Article	P. P. Banerjee; S. Banerjee; T. R. Brown; B. R. Zirkin	2018	Androgen action in prostate function and disease	American Journal of Clinical and Experimental Urology	6	2	62-77	Benign prostatic hyperplasia (BPH) is an enlargement of the prostate gland that is frequently found in aging men. Androgens are essential for the development and differentiated function of the prostate, as well as for proliferation and survival of prostatic cells. In man, dog and rodent, there are age-related decreases in serum testosterone. Despite the lower serum testosterone levels, benign pro…
4	Excluded	Title review	Journal Article	J. N. Bryan; M. R. Keeler; C. J. Henry; M. E. Bryan; A. W. Hahn; C. W. Caldwell	2007	A population study of neutering status as a risk factor for canine prostate cancer	Prostate	67	11	1174-1181	BACKGROUND. Prostate cancer has been reported to occur more commonly in neutered than intact male dogs in several case series. This study was undertaken to evaluate risk of prostate cancer in a large population database. The hypothesis was that castration is a risk factor for prostate cancer in male companion dogs. METHODS. Data were derived from recorded visits to North American veterinary teach…
5	Excluded	Title review	Journal Article	J. Calvert	2019	B-cell chronic lymphocytic leukemia in a miniature American Eskimo dog	Canadian Veterinary Journal	60	12	1353-1355	An 11-year-old neutered male miniature American Eskimo dog was presented for routine dental cleaning with moderately enlarged submandibular, prescapular, and popliteal lymph nodes. On pre-anesthetic blood analysis a moderate, poorly regenerative anemia and marked lymphocytosis were observed. Although cytologic evaluation of a lymph node aspirate was interpreted as lymphoma, a complete blood cell …
6	Excluded	Title review	Journal Article	N. Cheng	1993	Aberrant behaviour in a bitch with a granulosa-theca cell tumour	Australian Veterinary Journal	70	2	71-72	A 51-month-old German Shepherd-type bitch first presented with a history of pronounced lethargy and anorexia for 2 days. The owner had also noticed that the animal was bleeding from the vulva over the previous 3 weeks and had assumed that it was in oestrus. Physical examination showed purulent vulvar discharge and fever of 103.9 degrees F. Open pyometra was suspected although a flank ovariohyster…
7	Excluded	Title review	Journal Article	A. K. Cook; E. B. Breitschwerdt; J. F. Levine; S. E. Bunch; L. O. Linn	1993	Risk factors associated with acute pancreatitis in dogs: 101 cases (1985-1990)	Journal of the American Veterinary Medical Association	203	5	673-9	The medical records of 101 dogs with acute pancreatitis, diagnosed on the basis of medical histories of acute vomiting, with serum lipase or amylase activity greater than the reference range, or with gross signs of pancreatitis at surgery or histopathologic evidence at necropsy, were evaluated to identify potential risk factors for the development of acute pancreatitis. Age, sex, and breed of dog…
8	Excluded	Title review	Journal Article	M. Cunto; G. Ballotta; D. Zambelli	2022	Benign prostatic hyperplasia in the dog	Animal Reproduction Science	247			In small animal practice, prostatic diseases are increasingly encountered. All dogs may experience prostatic disease, but there should be particular attention to breeding dogs, as prostatic disease may decrease semen quality and fertility. The most common prostatic disease is benign prostatic hyperplasia (BPH), a non-cancerous enlargement of the gland affecting intact adult dogs, part of an aging…
9	Excluded	Title review	Journal Article	S. Goericke-Pesch; B. Hoffmann	2008	Benign prostatic hyperplasia - etiology, clinic, diagnostics and therapy in the dog; a review	Kleintierpraxis	53	3	178-+	Benign prostatic hyperplasia (BPH) describes age-dependent changes of cell number (hyperplasia) and cell size (hypertrophy) often combined with the development of small intraprostatic cysts. Androgens, but most likely also estrogens, are the underlying factors allowing the development of BPH. Dogs affected by BPH show problems in defecation and urination (tenesmus, dysuria). BPH and prostatic cys…
10	Excluded	Title review	Journal Article	E. Gougeon; A. Bernarde	2021	Atypical location of a granulosa cell tumour in a spayed bitch	Point Veterinaire	52	417 Part 1	60-67	A 9-year-old Great Dane bitch that had been neutered at the age of 3 years old, was referred to find the origin of a brown, foul-smelling vulvar discharge that did not regress despite two courses of antibiotics. Ultrasonography and CT scan revealed two masses in the right mid-abdominal quadrant associated with an increase in the volume of the uterine stump. A laparotomy was performed to remove th…
11	Excluded	Title review	Journal Article	M. Hoenig; D. L. Dawe	1992	A qualitative assay for beta cell antibodies. Preliminary results in dogs with diabetes mellitus	Veterinary Immunology & Immunopathology	32	2023-04-03	195-203	Purified beta cells from a radiation-induced transplantable rat insulinoma were used to detect beta cell antibodies in serum from untreated diabetic dogs. Serum from dogs in which anti-beta cell antibodies were induced by injecting a purified beta cell suspension subcutaneously was used as positive control. Following incubation with test sera, fluorescein-labeled anti-dog immunoglobulins were use…
12	Excluded	Title review	Journal Article	W. H. Huang; A. T. Liao; P. Y. Chu; I. F. Yen; C. H. Liu	2017	A real-time reporting system of causes of death or reasons for euthanasia: A model for monitoring mortality in domesticated cats in Taiwan	Preventive Veterinary Medicine	137		59-68	A novel, real-time mortality recording system was designed to collect mortality data in companion animals from veterinary hospitals in Taiwan. This retrospective study aims to introduce the system, and to utilize the data collected for further investigation of the lifespan and mortality of the domesticated cat population stratified by demographic variables. Our data revealed that 1325 domesticate…
13	Excluded	Title review	Journal Article	M. Hugonnard; A. S. Leblond; S. Keroack; J. L. Cadore; E. Troncy	2004	Attitudes and concerns of French veterinarians towards pain and analgesia in dogs and cats	Veterinary Anaesthesia and Analgesia	31	3	154-163	Objective To compare the attitudes of French veterinarians to pain, and their provision of analgesia to animals, with that reported from other countries. Study design Epidemiological study. Methods In June 1999, 379 French veterinarians were surveyed to ascertain their views on pain evaluation and control in dogs and cats, and their use of analgesics in daily practice. Survey results are expresse…
14	Excluded	Title review	Journal Article	A. H. R. Ismail; F. Landry; A. G. Aprikian; S. Chevalier	2002	Androgen ablation promotes neuroendocrine cell differentiation in dog and human prostate	Prostate	51	2	117-125	BACKGROUND. Mechanisms triggering prostatic NE differentiation are poorly understood. Since dog and man naturally develop prostatic proliferative diseases with age, our objectives were to confirm the presence of NE cells in the dog prostate and test their hormonal regulation in both species. METHODS. Serotonin staining was examined by immunohistochemistry in 37 dog prostates: 17 from intact and 2…
15	Excluded	Title review	Journal Article	S. Kaiser; C. Thiel; M. Kramer; C. Peppler	2016	[Complications and prognosis of cervical sialoceles in the dog using the lateral surgical approach]	Tierarztliche Praxis. Ausgabe K, Kleintiere/Heimtiere	44	5	323-331	OBJECTIVE: Evaluation of intra- and postoperative complications and prognosis of cervical sialoceles in the dog when using the lateral surgical approach for extirpation of the mandibular and sublingual salivary glands._x000D_ MATERIAL AND METHODS: Medical records of 16 dogs with 19 sialoceles were evaluated retrospectively. Long-term follow-up was evaluated by telephone questionnaire to the owner…
16	Excluded	Title review	Journal Article	K. Klusacsek	2007	Analysis of differential gene expression of the tumour suppressor genes TGF-beta1-3 and its binding proteins LTBP-1, -3 and -4 in canine mammary gland tumours	Analyse der differentiellen Genexpression der Tumorsuppressorgene TGF beta1	3	1		The objectives of this dissertation were to evaluate the clinical data such as gender, age, breeding and neuter status of female dogs suffering from canine mammary gland tumours and to histopathologically classify the excised tumours. A quantitative genetic expression analysis of the gene expression profile of the tumour suppressor genes TGF-beta1, 2 and 3 as well as LTBP-1, -3 and -4 was done to…
17	Excluded	Title review	Journal Article	U. N. Landi; T. B. Borges; A. M. Quessada; J. L. Borges; D. H. de Oliveira; M. M. Zaniolo; P. L. Sala; R. D. L. Ribeiro	2017	Acute Urethral Obstruction Due to Transmissible Venereal Tumor in a Dog	Acta Scientiae Veterinariae	45			Background: Transmissible venereal tumor (TVT) is a sexually transmitted, contagious, round cell neoplasm that affects mainly the external genital organs of dogs of both sexes. Canine TVT is practically the only tumor transmitted by cellular transplantation under natural conditions. The tumor occurs in all dog breeds and in various parts of the world, especially in the tropics and subtropics. Sex…
18	Excluded	Title review	Journal Article	J. B. Luo; L. Zhang; M. Fu; Y. Hong; X. Y. Du; G. Q. Cheng; J. Y. Xia; H. Dong	2023	Astragalus polysaccharide (APS) supplement in beagle dogs after castration: Effects on the haematology and serum chemistry profiles, immune response, and oxidative stress status	Veterinary Medicine and Science	9	1	98-110	BackgroundCastration is one of the most common surgical procedures performed in dogs. However, based on increasing evidence, male animals experience significant pain after castration. Astragalus polysaccharide (APS), one of the main bioactive components in A. membranaceus bunge, has been widely used as part of Fu-Zheng therapy to enhance natural defense mechanisms. IntroductionThis study was carr…
19	Excluded	Title review	Journal Article	S. C. Maillard; T. Delaune; P. Ronsin; C. Layssol-Lamour	2019	A retrospective study of 31 cases of ovarian remanence in three species	Summa, Animali da Compagnia	36	3	49-54	The study of cases of ovarian remanence seen at Toulouse Veterinary School included 8 ferrets, 14 cats and 19 bitches. The average age for sterilisation of the ferrets was 7.3 months and the signs of ovarian persistence occurred on average at 1.8 years after surgery. Ultrasonography was the only test used for investigation of the origin of clinical signs and allowed the identification of ovarian …
20	Excluded	Title review	Journal Article	L. Marconato; R. M. Lorenzo; F. Abramo; A. Ratto; E. Zini	2008	Adjuvant gemcitabine after surgical removal of aggressive malignant mammary tumours in dogs	Veterinary and Comparative Oncology	6	2	90-101	Canine mammary tumours are generally treated with surgery alone, despite the fact that 50% of them are malignant and many will eventually lead to recurrence or metastases. A prospective clinical trial in which dogs with aggressive mammary carcinoma of clinical stages IV and V were treated with surgical excision (n = 9) or with surgery and adjuvant weekly gemcitabine (n = 10) for at least four cyc…
21	Excluded	Title review	Journal Article	F. Mata	2014	Analysis of predisposition factors for limb amputation in dogs with survival analysis in those diagnosed with appendicular cancer	The Veterinary Nurse	5	7	406-411	Aims: This study aimed to contribute to the knowledge of epidemiological factors contributing to limb amputation in dogs. A survival analysis for limb amputees from cancerous causes was also performed. Methods: Data were collected in 2010 from 152 owners of amputee dogs. And a statistical analysis was performed to differentiate effects of gender, castration, age, breed, treatment and behaviour af…
22	Excluded	Title review	Journal Article	E. Manuali; C. Forte; I. Porcellato; C. Brachelente; M. Sforna; S. Pavone; S. Ranciati; R. Morgante; I. M. Crescio; G. Ru; L. Mechelli	2020	A five-year cohort study on testicular tumors from a population-based canine cancer registry in central Italy (Umbria)	Preventive Veterinary Medicine	185			Canine testicular tumors account for about 90 % of tumors affecting the male genitalia. Seminomas (SEM), Sertoli cell tumors (SCT), and interstitial cell tumors (ICT) are the most common histological diagnoses, but their incidence shows high variability among studies. Our aim is to report the results on the analysis of testicular tumors recorded by the population-based Umbria Canine Cancer Regist…
23	Excluded	Title review	Journal Article	D. McVety	2012	A case study in hospice care	NAVC Clinician's Brief			2015-11-01	A case of transitional cell carcinoma in an 11-year-old male castrated Maltese was described as well as the customized treatment and end-of-life care given to the animal based on hospice services availed by its owners [USA, date not given]. The dog presented with slight haematuria. Complete blood count and biochemistry test results were normal, but ultrasonography of the bladder revealed a mass. …
24	Excluded	Title review	Journal Article	H. Mochizuki; A. Motsinger-Reif; C. Bettini; S. Moroff; M. Breen	2017	Association of breed and histopathological grade in canine mast cell tumours	Veterinary and Comparative Oncology	15	3	829-839	The aim of this study was to evaluate the relationship between breed and the histopathological grade of canine mast cell tumours (MCTs). A retrospective survey of pathology data of 9375 histopathologically confirmed diagnoses of cutaneous MCTs in the US was evaluated in the context of breed prevalence in over two million registered purebred dogs. Association of histopathological grade with breed,…
25	Excluded	Title review	Journal Article	T. Niijima; Y. Aso; H. Akaza; K. Fujita; H. Fuse; M. Hosaka; K. Isurugi; S. Kamidono; T. Katayama; K. Kawabe; et al.	1990	[Clinical phase I and phase II study on a sustained release formulation of leuprorelin acetate (TAP-144-SR), an LH-RH agonist, in patients with prostatic carcinoma. Collaborative++ Studies on Prostatic Carcinoma by the Study Group for TAP-144-SR]	Hinyokika Kiyo - Acta Urologica Japonica	36	11	1343-60	TAP-144-SR is a sustained release formulation of an LH-RH agonist, leuprorelin acetate (TAP-144), that has been newly developed in Japan. As a phase I study, a single subcutaneous dose of TAP-144-SR was given to 15 patients with prostatic cancer to investigate the safety, endocrinological effects, and serum levels of the drug. The patients were divided into four groups according to the dosage lev…
26	Excluded	Title review	Journal Article	A. M. Oberbauer; J. M. Belanger; T. R. Famula	2019	A Review of the Impact of Neuter Status on Expression of Inherited Conditions in Dogs	Frontiers in Veterinary Science	6			Gonadectomy is an important reproductive management tool employed in many countries, and is highly prevalent in the US with an estimated 85% of dogs being neutered. Despite the societal benefits in pet population control, negative associations between neuter status, and health conditions have been reported in recent years. Most particularly observed are the consequences of early age neutering. Kn…
27	Excluded	Title review	Journal Article	N. Oppe; Z. Szabo; J. Thuroczy; P. Pazar; A. Beregi	2009	Adrenal gland disease in ferrets. Literature review	Magyar Allatorvosok Lapja	131	3	173-183	The knowledge of the illness and the ability to diagnose it have become more important for the veterinary practician. This study describes the causes, pathogenesis, clinical signs, diagnosis, and therapy of adrenal gland disease in the ferret. The disease occurs the most frequently in prepubertally neutered, middle-aged to older ferrets. The pathogenesis differs from that of Cushing's disease in …
28	Excluded	Title review	Journal Article	B. Overley; F. S. Shofer; M. H. Goldschmidt; D. Sherer; K. U. Sorenmo	2005	Association between ovarihysterectomy and feline mammary carcinoma	Journal of Veterinary Internal Medicine	19	4	560-563	The etiopathogenesis of feline mammary carcinoma is not well understood. Although putative, risk factors include breed, reproductive status, and regular exposure to progestins. An association between age at ovarihysterectomy (OHE) and mammary carcinoma development has not been established. Therefore, a case-control study was performed to determine the effects of OHE age, breed, progestin exposure…
29	Excluded	Title review	HAND	H. G. Richards, Mcneil, P.E., Thompson, H., Reid, S.W.J.	2001	An epidemiological analysis of a canine-biopsies database compiled by a diagnostic histopathology service					No abstract
30	Excluded	Title review	Journal Article	V. M. Rolim; T. M. Pinto; L. M. D. Lopes; L. Sonne; E. C. de Oliveira; P. R. de Almeida; C. A. D. Beck; D. Driemeier	2010	Bilateral Dysgerminoma and Cystic Endometrial Hyperplasia with Pyometra in a Bitch	Acta Scientiae Veterinariae	38	3	337-340	Background: Ovarian tumors are considered rare both in dogs and cats. Germ cell neoplasms correspond to approximately 15% of the cases and can be classified into dysgerminomas, teratomas and teratocarcinomas. Reports of bilateral dysgerminoma in dogs and cats are rare. The aim of this work was to describe a case of bilateral dysgerminoma and cystic endometrial hyperplasia with pyometra in a bitch…
31	Excluded	Title review	Journal Article	S. Schafer-Somi	2020	Andrological diseases of the male dog - modern diagnostics and medication Part II: Diseases of the prostate gland	Kleintierpraxis	65	11	610-628	This review highlights both infectious and non-infectious diseases of the canine prostate gland. Benign prostate gland hyperplasia (BPH), acute and chronic prostatitis, squamous metaplasia and prostate tumours are discussed. The causes of BPH are an increased oestrogen:testosterone ratio in the aged dog, a change in the intraprostatic receptor expression or an increased concentration of dihydrote…
32	Excluded	Title review	Journal Article	C. W. Schmiedt; C. F. Saba; K. G. Freeman; G. L. Edwards	2012	Assessment of plasma uracil-to-dihydrouracil concentration ratio as an indicator of dihydropyrimidine dehydrogenase activity in clinically normal dogs and dogs with neoplasia or renal insufficiency	American Journal of Veterinary Research	73	1	119-124	Objective To determine and compare the ratio of uracil (U) to dihydrouracil (UH2) concentrations in plasma as an indicator of dihydropyrimidine dehydrogenase activity in clinically normal dogs and dogs with neoplasia or renal insufficiency. Animals-101 client-and shelter-owned dogs. Procedures Study dogs included 74 clinically normal dogs, 17 dogs with neoplasia, and 10 dogs with renal insufficie…
33	Excluded	Title review	Journal Article	W. W. Scott; H. K. Schirmer	1966	A new oral progestational steroid effective in treating prostatic cancer	Transactions of the American Association of Genito-Urinary Surgeons	58		54-62	No abstract
34	Excluded	Title review	Journal Article	T. Shiga; M. Nakata; Y. Miwa; F. Kikuta; N. Sasaki; T. Morino; H. Nakayama	2022	Age at death and cause of death of pet rabbits (Oryctolagus cuniculus) seen at an exotic animal clinic in Tokyo, Japan: a retrospective study of 898 cases (2006-2020)	Journal of Exotic Pet Medicine	43		35-39	Background: As the quality of care received by pet rabbits improves, the age at death of these animals is expected to increase; however, reliable data on the age at death of pet rabbits is lacking. The present retrospective study aims to clarify the age at death and cause of death of pet rabbits.Materials and Methods: The age at death, cause of death, and clinical details of 898 rabbits that died…
35	Excluded	Title review	Journal Article	M. Starling; A. Fawcett; B. Wilson; J. Serpell; P. McGreevy	2019	Behavioural risks in female dogs with minimal lifetime exposure to gonadal hormones	Plos One	14	12		Spaying of female dogs is a widespread practice, performed primarily for population control. While the consequences of early spaying for health are still being debated, the consequences for behaviour are believed to be negligible. The current study focused on the reported behaviour of 8981 female dogs spayed before 520 weeks (ten years) of life for reasons other than behavioural management, and c…
36	Excluded	Title review	Journal Article	K. Stenberg; L. Gensby; S. E. Cremer; M. M. Nielsen; C. R. Bjornvad	2022	Analytical performance of a canine ELISA monocyte chemoattractant protein-1 assay for use in cats and evaluation of circulating levels in normal weight and obese cats	Acta Veterinaria Scandinavica	64	1		Background In human and murine obesity, adipose tissue dwelling macrophages and adipocytes produce monocyte chemoattractant protein-1 (MCP-1) leading to systemic low-grade inflammation. The aim of the study was to validate a canine MCP-1 ELISA assay for use in cats and to investigate whether a difference in MCP-1 concentrations could be detected between: a) cats having normal or elevated circulat…
37	Excluded	Title review	Journal Article	P. G. Sysoliatin; V. I. Savel'ev; P. A. Zheleznyi	1976	[Correction of mandibular defects with preserved homologous bone sterilized in ethylene oxide]	Vestnik Khirurgii Imeni i - i - Grekova	116	4	102-6	The authors have elaborated the technic for procurement of homografts from the lower jaw bone taken from cadaver-donors, without observing aseptic rules, with their subsequent ethylene epoxide sterilization in a portable chamber. Experimental studies have demonstrated that ethylene epoxide renders no negative effect on osteoplastic properties of the homograft, the rate of its reconstruction was d…
38	Excluded	Title review	Journal Article	P. G. Sysoliatin; V. Z. Vol'fovskii; I. A. Panin; S. P. Sysoliatin	1997	[Reconstruction of the visceral cranium by the replantation of a resected bone segment subjected to extracorporeal freezing in benign tumors and dysplastic processes]	Stomatologiia	76	5	25-30	The new method for surgical treatment of benign tumors and dysplastic processes in the facial skull bones includes resection of the involved segment of the bone, its mechanical treatment, extracorporeal freezing, sterilization, and replantation. Biophysical studies revealed that 10-min freezing of the preparation in liquid nitrogen followed by slow defrosting kills tumor cells. Animal experiments…
39	Excluded	Title review	Journal Article	S. Tanaka; S. Suzuki; M. Oishi; S. Soeta; R. Namiki; Y. Hara	2022	Adrenocorticotropic hormone-producing pituitary adenoma with pituitary apoplexy treated by surgical decompression: a case report	Bmc Veterinary Research	18	1		Background Pituitary-dependent hypercortisolism (PDH) is one of the most common endocrine disorders in veterinary medicine. However, there are few reports on pituitary tumor apoplexy (PTA) in dogs and no reports on its surgical intervention in veterinary medicine. Accordingly, the appropriate treatment is unknown. Herein, a case of PDH and PTA in a dog treated surgically is described. Case presen…
40	Excluded	Title review	Journal Article	B. J. Thomsen; E. H. Ulfelder	2022	A case of colonic-colonic intussusception in a dog secondary to lymphoma treated with colonic resection and anastomosis	Canadian Veterinary Journal	63	9	957-961	A 2-year-old castrated male Great Dane crossbreed dog was presented with a history of diarrhea and suspected intussusception. Abdominal ultrasound revealed a colonic-colonic intussusception. The gastrointestinal tract was explored, and an approximately 5-cm intussusception was discovered mid-colon. All other gastrointestinal structures were normal in appearance. The intussusception could not be r…
41	Excluded	Title review	Journal Article	G. Elena; V. Vasile	2018	Breast tumor clinical staging in cats	Romanian Journal of Veterinary Medicine & Pharmacology	3	11	152-155	The overall mammary tumors incidence is lower in cats than in dogs. Three main risk factors in cats have been identified: age, breed and hormonal influence. Cats with mammary tumors are often older and may be sexually intact or spayed after they were 2 years old. Tumors are easy to detect on physical examination and appear as firm discrete mass(es) in the mammary gland(s). Feline mammary tumors a…
42	Excluded	Title review	Journal Article	S. E. R. Lovell; R. K. Burchell; P. J. Roady; R. L. Fredrickson; A. Gal	2017	Canine intrathoracic sarcoma with ultrastructural characteristics of human synovial sarcoma - case report	Bmc Veterinary Research	13			Background: Canine joint sarcomas, designated synovial sarcomas, are uncommon malignant mesenchymal neoplasms that occur in the large joints of the extremities of middle-aged, large-breed dogs. We report the diagnosis of an intrathoracic sarcoma with ultrastructural characteristics reminiscent of human synovial sarcoma in a dog. Case presentation: A 7-year-old female spayed Tibetan terrier crossb…
43	Excluded	Title review	Journal Article	E. Teske; E. C. Naan; E. M. van Dijk; E. Van Garderen; J. A. Schalken	2002	Canine prostate carcinoma: epidemiological evidence of an increased risk in castrated dogs	Molecular and Cellular Endocrinology	197	2023-02-01	251-255	The present retrospective study investigated the frequency of prostate carcinoma (PCA) among prostate abnormalities in dogs and determined whether castration influences the incidence of PCA in dogs. During the years 1993-1998, 15363 male dogs were admitted to the Utrecht University Clinic of Companion Animals, and of these dogs 225 were diagnosed with prostatic disease. In addition, another 206 m…
44	Excluded	Title review	Journal Article	P. Trebacz; M. Galanty	2008	Canine prostate diseases - when and why we perform medical treatment	Zycie Weterynaryjne	83	4	280-284	The prostate is the only accessory sex gland in dogs. It requires the presence of testosterone to grow and to maintain its size. Diseases of this gland are common in older, intact male dogs. The primary disorders are benign hypertrophy/hyperplasia, squamous metaplasia, cyst formation, inflammation (prostatitis), abscesses and neoplasms. Inflammation and benign prostatic hyperplasia (BPH) are the …
45	Excluded	Title review	Journal Article	S. Mukaratirwa; T. Chitura	2007	Canine subclinical prostatic disease: histological prevalence and validity of digital rectal examination as a screening test	Journal of the South African Veterinary Association-Tydskrif Van Die Suid-Afrikaanse Veterinere Vereniging	78	2	66-68	The present study investigated the histological prevalence of subclinical prostatic disease in a canine mixed-breed population. The reliability of digital rectal examination (DRE) as a screening test for subclinical prostatic disease was also evaluated. DRE was performed on 500 male dogs (age range I to 21 years) before the dogs died of diseases not related to the prostate. Necropsies of these do…
46	Excluded	Title review	Journal Article	M. J. Booth	1994	Canine transmissible venereal tumour and ovarian papillary cystadenocarcinoma in a bitch	Journal of Small Animal Practice	35	1	39-42	A German Shepherd bitch 3- to 4-years of age was presented for a protruding vaginal mass of 1 month's duration. Clinical appearance of the mass was suggestive of a canine transmissible venereal tumour. Diagnosis was confirmed by cytology; a single drug chemotherapy regimen using vincristine was instituted. Regression was evident within 7 days after the first treatment. Bilateral ovarian papillary…
47	Excluded	Title review	Journal Article	Y. K. Gonzalez; P. Hurtado; L. A. Moreno Escobar; E. H. Murcia Marroquin	2017	Case report: cutaneous histiocytic sarcoma in a dog of the French Poodle breed	Redvet	18	3		The clinical case of a French Poodle canine of approximately ten years of age, who is admitted to the clinic due to dermatitis with intense pruritus and bumps at the mammary gland level is described. He had been controlling his jealousy with Medroxyprogesterone every 4-5 months. Seborrheic dermatitis is diagnosed due to the presence of abundant fat, scaling and bad odor, and mixed breast tumor, B…
48	Excluded	Title review	Journal Article	A. Canadas; M. Santos; R. Pinto; R. Medeiros; P. Dias-Pereira	2018	Catechol-o-methyltransferase genotypes are associated with progression and biological behaviour of canine mammary tumours	Veterinary & Comparative Oncology	16	4	664-669	The enzyme catechol-o-methyltransferase (COMT) is responsible for inactivation of catechol estrogens, which are well-recognized carcinogenic metabolites. Two single-nucleotide polymorphisms (SNPs) in canine COMT gene were previously associated with the age of onset of mammary tumours and with the clinical progression of the disease. However, no information is available regarding the impact of oth…
49	Excluded	Title review	Journal Article	K. L. Massa; B. C. Gilger; T. L. Miller; M. G. Davidson	2002	Causes of uveitis in dogs: 102 cases (1989-2000)	Veterinary Ophthalmology	5	2	93-98	Uveitis is one of the most common ocular diseases and one of the most common causes of blindness in dogs. The purpose of this retrospective study was to correlate the signalment, history, clinical signs and ophthalmic findings of dogs with uveitis with the underlying etiology. We conducted a retrospective study of 102 dogs presented to the NCSU-VTH from 1989 to 2000 with clinical signs of uveitis…
50	Excluded	Title review	Journal Article	A. M. Jones; E. Bentley; H. Rylander	2018	Cavernous sinus syndrome in dogs and cats: case series (2002-2015)	Open Veterinary Journal	8	2	186-192	The cavernous sinus (CS) is a paired venous sinus that runs along either side of the pituitary gland on the floor of the calvarium. Cavernous sinus syndrome (CSS) refers to deficits in more than one of the cranial nerves III, IV, V, and VI, as they are in close association in this region. The purpose of this study was to identify the presenting complaints, neurologic findings, diagnosis, and outc…
51	Excluded	Title review	Journal Article	B. E. Lopes-Neto; S. C. B. Souza; L. M. Bouty; G. J. L. Santos; E. S. Oliveira; J. C. C. de Freitas; D. C. S. Nunes-Pinheiro	2017	CD4(+), CD8(+), FoxP3(+) and HSP60(+) Expressions in Cellular Infiltrate of Canine Mammary Carcinoma in Mixed Tumor	Acta Scientiae Veterinariae	45			Background: Cancer is a complex process that receive many influences of the tumor microenvironment. The participation of immune system cells and proteins in tumor microenvironment is not yet completely understood. Thus, the aim of this study was to evaluate the infiltrate cellular, subpopulations of T-lymphocytes and HSP60 of canine mammary carcinoma in mixed tumor (CMCMT). Materials, Methods & R…
52	Excluded	Title review	Journal Article	W. Mahapokai; Y. Xue; E. van Garderen; F. J. van Sluijs; J. A. Mol; J. A. Schalken	2000	Cell kinetics and differentiation after hormonal-induced prostatic hyperplasia in the dog	Prostate	44	1	40-48	BACKGROUND. Our aim was to characterize the immunophenotypical changes in canine prostate epithelium after hormonal-induced benign prostatic hyperplasia (BPH). METHODS. Castrated dogs (aged 1-2 and 9-12 years) were treated with vehicle (group C), androstanediol (group A), or androstanediol plus estradiol (group AE). Surgical prostate biopsies were obtained before and after castration and after ho…
53	Excluded	Title review	Journal Article	G. H. Woo; E. J. Bak; Y. W. Lee; H. Nakayama; N. Sasaki; K. Doi	2008	Cervical chondroid chordoma in a Shetland sheep dog	Journal of Comparative Pathology	138	4	218-223	A spayed female Shetland sheep dog aged 12 years was presented for examination with ataxia and hindlimb paralysis. Extradural spinal cord compression was found at the level of vertebrae C6-C7 by radiography and myelocomputed tomography. A jelly-like mass (0.6 x 1.3 cm) was removed surgically. Histopathological findings were characterized by proliferation of vacuolated polygonal cells (physaliphor…
54	Excluded	Title review	Journal Article	B. Walter; H. Feulner; C. Otzdorff; R. Klein; S. Reese; A. Meyer-Lindenberg	2019	Changes in anti-Mullerian hormone concentrations in bitches throughout the oestrous cycle	Theriogenology	127		114-119	Studies in female dogs proved the measurement of anti-Mullerian hormone (AMH) as a diagnostic tool to distinguish ovarioectomized from intact females or to diagnose ovarian remnant syndrome. Furthermore, its usability to diagnose a granulosa cell tumour and predict litter size was also investigated in female dogs. Although serum AMH was previously shown to increase during the transition from anoe…
55	Excluded	Title review	Journal Article	S. Cameron; M. Rishniw; A. D. Miller; B. Sturges; C. W. Dewey	2015	Characteristics and Survival of 121 Cats Undergoing Excision of Intracranial Meningiomas (1994-2011)	Veterinary Surgery	44	6	772-776	Objective: To report clinical features and outcomes of cats undergoing excision of intracranial meningiomas. Study Design: Retrospective, multicenter case series. Sample Population: One hundred and twenty-one cats. Methods: Signalment, clinical signs, duration of clinical signs, preoperative drug therapy, diagnostic imaging reports, surgery, histopathology, and outcome were collected from records…
56	Excluded	Title review	Journal Article	M. C. Veronesi; E. Riccardi; A. Rota; V. Grieco	2009	Characteristics of cryptic/ectopic and contralateral scrotal testes in dogs between 1 and 2 years of age	Theriogenology	72	7	969-977	Testicular malposition represents a common developmental genital defect in dogs and can affect one or both testes. In both humans and dogs, unilateral cryptorchism is more frequently detected and thought to be the expression of a genetic abnormality affecting both the undescended and scrotal testis. In the dog, there is evidence of degenerative processes affecting the maldescended testis. However…
57	Excluded	Title review	Journal Article	K. A. Coyle; H. Steinberg	2004	Characterization of lymphocytes in canine gastrointestinal lymphoma	Veterinary Pathology	41	2	141-146	Primary canine gastrointestinal lymphoma has been believed to be of B-cell origin based on the morphology and behavior of the neoplastic cells and the evidence from the human medical field. However, the neoplasms have not to date been characterized as to the origin of the cell population. Forty-four cases diagnosed as canine gastrointestinal lymphoma were retrieved from the records of the Veterin…
58	Excluded	Title review	Journal Article	A. Parrales; P. M. Sanchez Santana; Z. Estefany	2013	Chemotherapy in a Perri boxer with a transmissible venereal tumor	Redvet	14	1	11304	The aim of this paper is to report a case relating to Transmissible Venereal Tumour (TVT) present in a dog. The transmissible tumor was present in a dog race boxer, 3 years of age, weighing approximately 20 kg. In the foreskin and penis tumors showed bright red with great vascularization, irregular surface, 5 cm in diameter, slightly mobile and cauliflower appearance. Protrusion was performed, th…
59	Excluded	Title review	Journal Article	F. Taylor; R. Gear; T. Hoather; J. Dobson	2009	Chlorambucil and prednisolone chemotherapy for dogs with inoperable mast cell tumours: 21 cases	Journal of Small Animal Practice	50	6	284-289	To evaluate the response of measurable canine mast cell tumours unsuitable for other treatment modalities to a chemotherapy protocol comprising chlorambucil and prednisolone. Dogs bearing measurable mast cell tumours, unsuitable for treatment by surgery or radiotherapy, were treated with orally administered prednisolone and chlorambucil, and their responses assessed. Twenty-one dogs were enrolled…
60	Excluded	Title review	Journal Article	T. W. Fossum; S. J. Birchard; R. M. Jacobs	1986	Chylothorax in 34 dogs	Journal of the American Veterinary Medical Association	188	11	1315-8	Thirty-four dogs with chylothorax were studied retrospectively. In 24 dogs, chylothorax appeared to be idiopathic, with only 10 dogs having evidence of neoplasia or trauma. Rupture of the thoracic duct secondary to trauma appeared to be a much less common cause for the development of a chylous pleural effusion than that reported previously. The Afghan Hound was the breed most commonly affected, c…
61	Excluded	Title review	Journal Article	L. S. Fineman; T. A. Hamilton; A. de Gortari; P. Bonney	1998	Cisplatin chemotherapy for treatment of thyroid carcinoma in dogs: 13 cases	Journal of the American Animal Hospital Association	34	2	109-112	The medical records of 13 dogs (10 spayed females, one intact male, one castrated male, and one dog of unknown gender) with histopathologically diagnosed thyroid carcinoma that were treated with cisplatin chemotherapy were reviewed. The mean age was 10.6 years, Three of the dogs were beagles. One dog had a c-cell medullary carcinoma, while the remaining 12 had follicular thyroid carcinoma. Eight …
62	Excluded	Title review	Journal Article	H. Bostedt; C. Jung; A. Wehrend; Z. Boryzcko	2013	Clinical and endocrinological findings of bitches with ovarian cyst syndrome	Schweizer Archiv Fur Tierheilkunde	155	10	543-550	Aim of this study was to record the clinical findings in bitches with ovarian cyst syndrome (OCS) and to interpret them in connection with the endocrine status in peripheral blood and in cyst liquid. For our investigation 16 bitches of different breeds with an average age of 9.7 years were used. They have been presented to the clinic due to different gynecological symptoms. The leading symptom wa…
63	Excluded	Title review	Journal Article	K. K. Cornell; D. G. Bostwick; D. M. Cooley; G. Hall; H. J. Harvey; M. J. Hendrick; B. U. Pauli; J. A. Render; G. Stoica; D. C. Sweet; D. J. Waters	2000	Clinical and pathologic aspects of spontaneous canine prostate carcinoma: A retrospective analysis of 76 cases	Prostate	45	2	173-183	BACKGROUND. Pet dogs and men share a vulnerability for the development of prostate carcinoma. The purpose of this study was to further characterize the clinical and pathologic features of spontaneous canine prostate carcinoma. METHODS. A multiinstitutional, retrospective study was conducted using 76 dogs with prostate carcinoma that underwent postmortem evaluation. For each case, clinical and pat…
64	Excluded	Title review	Journal Article	P. J. Dickinson; M. K. Keel; R. J. Higgins; P. D. Koblik; R. A. LeCouteur; D. K. Naydan; A. W. Bollen; W. Vernau	2000	Clinical and pathologic features of oligodendrogliomas in two cats	Veterinary Pathology	37	2	160-167	Two oligodendrogliomas in two domestic cats involved mainly the rostral brain stem, midbrain, fourth ventricle, and cerebellum. Both cats were aged neutered males presenting with clinical neurologic deficits suggestive of a brain stem lesion. Magnetic resonance imaging of both tumors demonstrated lesions with a pattern of heterogeneous contrast enhancement and multifocal lesions in one cat. Routi…
65	Excluded	Title review	Journal Article	P. Loukopoulos; T. R. Thornton; W. F. Robinson	2003	Clinical and pathologic relevance of p53 index in canine osseous tumors	Veterinary Pathology	40	3	237-248	The clinicopathologic value of the immunohistochemical (IHC) expression of p53 protein was evaluated in 167 canine osseous tumors. p53 staining frequency and intensity in tumor cells was expressed as a p53 index. p53 index was significantly higher in osteosarcomas than in other sarcomas, chondrosarcoma, multilobular tumor of bone, and tumors initially misdiagnosed as osteosarcomas as well as in a…
66	Excluded	Title review	Journal Article	P. E. B. Guedes; H. B. T. Daniel; K. M. O. R. Sampaio; E. B. d. Silva; M. L. Ferreira; M. S. L. d. Lavor; R. M. d. Oliveira Clark; A. A. Wenceslau; R. A. Said; F. L. Silva	2020	Clinical and ultrasonographic aspects of benign and malignant mammary tumors in female dogs	Acta Scientiae Veterinariae	48	1723		Mammary neoplasms in dogs are commonly observed in veterinary clinical routine, most of which being malignant. Hormonal stimulation, endogenous or exogenous, may possibly influence its development. In addition to clinical evaluation, ultrasound analysis can provide information about the characteristics of breast lumps. The association between clinical-epidemiological and pathological data is impo…
67	Excluded	Title review	Journal Article	H. P. Hong; S. A. Thomovsky; M. J. Lewis; R. T. Bentley; G. D. Shelton	2021	Clinical characteristics of non-infectious inflammatory myopathy in the boxer dog	Journal of Small Animal Practice	62	9	765-774	OBJECTIVES: To evaluate the clinical characteristics, treatment, outcome and potential association between non-infectious inflammatory myopathy and malignancy in boxer dogs. MATERIALS AND METHODS: Boxer dogs histologically diagnosed with non-infectious inflammatory myopathy at the Comparative Neuromuscular Laboratory, University of California San Diego from 2010 to 2018 and with complete medical …
68	Excluded	Title review	Journal Article	Y. Cui; N. Bauer; L. Hausmann; M. Weiss; K. Hazuchova	2019	Clinical diabetes mellitus in association with diestrus-induced acromegaly in 2 bitches	Tieraerztliche Praxis Ausgabe Kleintiere Heimtiere	47	3	193-201	Two intact bitches aged 9 and 11 years were referred due to chronic polyuria, polydipsia, vomiting, anorexia and progressive lethargy. On clinical examination, signs of tissue over-growth (large paws, widened interdental space, pharyngeal stridor) were noticed. Diabetes mellitus (DM) was diagnosed in one dog (case 1) and diabetic ketoacidosis (DKA) in the other (case 2). There were increased IGF-…
69	Excluded	Title review	Journal Article	E. Cypher; R. Videla; R. Pierce; R. T. Snowden; J. A. Sexton; S. van Amstel	2017	Clinical prevalence and associated intraoperative surgical complications of reproductive tract lesions in pot-bellied pigs undergoing ovariohysterectomy: 298 cases (2006-2016)	Veterinary Record	181	25		To address the current dearth of clinically relevant publications regarding ovariohysterectomy (OVH) in the domestic pot-bellied pig (PBP), the present study aims to report prevalence of uterine lesions, intraoperative complications, and short and long-term survival in this species (n=298). Prevalence of lesions included uterine neoplasia 11.4 per cent (34/298), pyometra 1.6 per cent (5/298) and …
70	Excluded	Title review	Journal Article	H. M. Wilson; R. Chun; V. S. Larson; I. D. Kurzman; D. M. Vail	2007	Clinical signs, treatments, and outcome in cats with transitional cell carcinoma of the urinary bladder: 20 cases (1990-2004)	Javma-Journal of the American Veterinary Medical Association	231	1	101-106	Objective-To characterize demographics and clinical signs and evaluate outcomes of treatments in cats with transitional cell carcinoma (TCC) of the urinary bladder. Design-Retrospective case series. Animals-20 cats with TCC. Procedures-Medical records of 20 cats with a bladder mass identified as a TCC that were examined at 2 veterinary institutions between 1990 and 2004 were evaluated. Signalment…
71	Excluded	Title review	Journal Article	A. B. P. d. Andrade; B. E. L. Neto; F. F. d. Magalhaes	2020	Clinical, ultrasound and histopathological aspects of sertolioma in a canine patient	Revista Brasileira de Higiene e Sanidade Animal	14	5 S1	22-31	The tumor of the Sertoli cells is a common neoplasm in non-neutered male dogs of advanced age, generally showing benign behavior. The testicular growth the first signal for suspects of the affection and ultrasound can be used to locate and characterize it. However, histopathological analysis is necessary for the definitive diagnosis and orchiectomy is the most indicated treatment. This work aims …
72	Excluded	Title review	Journal Article	N. Fiani; F. J. M. Verstraete; P. H. Kass; D. P. Cox	2011	Clinicopathologic characterization of odontogenic tumors and focal fibrous hyperplasia in dogs: 152 cases (1995-2005)	Javma-Journal of the American Veterinary Medical Association	238	4	495-500	Objective-To characterize clinicopathologic features of the most common odontogenic tumors and focal fibrous hyperplasia (FFH) in dogs. Design-Retrospective case series. Animals-152 dogs evaluated for oral tumors of possible odontogenic origin at the William R. Pritchard Veterinary Medical Teaching Hospital of the University of California-Davis between 1995 and 2005. Procedures-Information was co…
73	Excluded	Title review	Journal Article	J. T. Ambridge; E. M. Ambridge; H. Jahns; J. S. McKay; E. Riccardi; P. A. Kelly	2023	Clinicopathological features of peripheral odontogenic fibromas in dogs and risk factors for their laboratory diagnosis	Journal of Small Animal Practice	64	5	343-349	ObjectivesTo explore clinicopathological features of peripheral odontogenic fibromas in dogs and risk factors for their diagnosis. Materials and MethodsData of cases with a histopathological diagnosis of peripheral odontogenic fibromas were obtained from a UK-based diagnostic laboratory and retrospectively reviewed. Prevalence amongst all biopsy submissions was assessed using binomial tests and C…
74	Excluded	Title review	Journal Article	M. Cerovsek; T. Plavec; P. Zrimsek; M. Pogacnik; J. Zabavnik	2013	Clinicopathological survey of 56 canine malignant mammary tumours in Slovenia - prognostic value of clinical stage and histological grade	Slovenian Veterinary Research	50	3	93-102	Mammary gland tumours are the most frequent class of neoplasm seen in female dogs; some breeds are reported to be at increased risk. This retrospective study describes the clinical and histopathological findings in 56 female dogs with mammary carcinomas that underwent surgery at the Clinic for Small Animal Medicine and Surgery of the Veterinary Faculty University in Ljubljana. Data relating to ag…
75	Excluded	Title review	Journal Article	C. R. Auten; S. M. Thomasy; P. H. Kass; K. L. Good; S. R. Hollingsworth; D. J. Maggs	2018	Cofactors associated with Sudden Acquired Retinal Degeneration Syndrome: 151 dogs within a reference population	Veterinary Ophthalmology	21	3	264-272	Objective To determine factors associated with sudden acquired retinal degeneration syndrome (SARDS) diagnosed within one referral population. Animals Studied 151 dogs diagnosed with SARDS. Procedures Breed, age, sex, and body weight were compared between dogs with electroretinogram-confirmed SARDS and dogs presented to the UC Davis Veterinary Medical Teaching Hospital (UCD-VMTH) from 1991 to 201…
76	Excluded	Title review	Book	L. M. E. Finocchiaro; A. I. M. Spector; L. Agnetti; M. F. Arbe; G. C. Glikin	2018	Combination of Suicide and Cytokine Gene Therapies as Surgery Adjuvant for Canine Mammary Carcinoma	Veterinary Sciences	5	3		The incidence of canine mammary carcinoma varies with age, breed, and spay status, being among the main tumors appearing in intact female dogs. Thirty-six canine mammary carcinoma patients received injections of canine interferon-beta (cIFN-beta) and HSV-thymidine kinase/ganciclovir (HSV-tk/GCV) carrying lipoplexes, into the tumor bed, immediately after surgery. Next, they started periodic subcut…
77	Excluded	Title review	Journal Article	M. K. Ierace; M. S. Canfield; J. Peters-Kennedy; C. W. Kane	2018	Combined carbon dioxide laser and cryosurgical ablation of rostral nasal septum squamous cell carcinoma in 10 dogs	Veterinary Dermatology	29	5	431-E142	BackgroundSquamous cell carcinoma (SCC) is the most commonly reported neoplasm of the nasal planum and treatment is focused on localized disease. Rostral maxillectomy and/or nasal planectomy are considered standard of care for excision of nasal planum SCC; however, the cosmetic outcome of these procedures can be deemed unacceptable by many pet owners. ObjectivesThe study aim was to evaluate the e…
78	Excluded	Title review	Journal Article	M. A. Memon	2007	Common causes of male dog infertility	Theriogenology	68	3	322-328	A complete breeding soundness evaluation is essential for assessment of the infertile male dog. Cryptorchidism, a sex-limited autosomal recessive trait, is more common as a unilateral condition. Azoospermia is an ejaculate consisting of seminal plasma but lacking sperm; repeated semen collections in the presence of an estrual bitch will rule out inadequate experience and lack of sexual stimulatio…
79	Excluded	Title review	Journal Article	T. L. Webb; C. B. Webb	2022	Comparing adipose-derived mesenchymal stem cells with prednisolone for the treatment of feline inflammatory bowel disease	Journal of Feline Medicine and Surgery	24	8	E244-E250	Objectives The objective of this study was to compare the efficacy of feline mesenchymal stem cells (fMSC) with prednisolone as a treatment for inflammatory bowel disease (IBD) in cats. Methods Cats with chronic enteropathy that failed a 2-week diet trial and were not found to have significant concurrent disease were eligible for the study. If endoscopic biopsies confirmed a histopathologic diagn…
80	Excluded	Title review	Journal Article	I. Donnay; J. Rauis; N. Devleeschouwer; P. Wouters-Ballman; G. Leclerq; J. Verstegen	1995	Comparison of estrogen and progesterone receptor expression in normal and tumor mammary tissues from dogs	American Journal of Veterinary Research	56	9	1188-1194	Concentrations of oestrogen (ER) and progesterone (PR) receptors were measured by radioreceptor assay in tumour (n = 319) and normal (n = 166) mammary tissue from 248 bitches. Correlations between ER and PR and between receptor expression in tumour and normal mammary tissue from the same bitches were evaluated. The influence of tumour, clinical, or hormonal variables on receptor expression was al…
81	Excluded	Title review	Journal Article	K. Karnik; J. K. Reichle; A. J. Fischetti; J. M. Goggin	2009	COMPUTED TOMOGRAPHIC FINDINGS OF FUNGAL RHINITIS AND SINUSITIS IN CATS	Veterinary Radiology & Ultrasound	50	1	65-68	The computed tomographic (CT) findings of fungal rhinitis/sinusitis in cats were characterized. The CT images of 10 cats ranging in age from 7 to 13 years were examined. The mean age was 10.8 years and all were neutered males. Nasal aspergillosis was diagnosed in five cats, cryptococcosis in three cats, hyalohyphomycosis in one cat, and trichosporonosis in one cat. Bilateral disease was present i…
82	Excluded	Title review	Journal Article	L. Pelander; R. Hagman; J. Hoggstrom	2008	Concentrations of cardiac Troponin I before and after ovariohysterectomy in 46 female dogs with pyometra	Acta Veterinaria Scandinavica	50			Background: Canine pyometra is a common disease in countries where routine spaying of young dogs is not common practice. This disease is known to lead to systemic inflammation potentially affecting multiple organs in the body, including the heart. Cardiac-specific Troponin I (cTnI) is a sensitive marker of myocardial cell damage, which can result from ischemia, trauma, toxins or inflammation. Dog…
83	Excluded	Title review	Journal Article	C. A. Oviedo-Penata; L. Hincapie; C. Riano-Benavides; J. G. Maldonado-Estrada	2020	Concomitant Presence of Ovarian Tumors (Teratoma and Granulosa Cell Tumor), and Pyometra in an English Bulldog Female Dog: A Case Report	Frontiers in Veterinary Science	6			Background: The diagnosis of ovarian tumors in dogs is usually complicated because the clinical signs can be very discrete and can be easily confused with other diseases. There are few reports of ovarian tumors with different cellular characteristics in the same dog. Our objective was to describe an unusual case of the concomitant presence of ovarian teratoma and granulosa cell tumors in a female…
84	Excluded	Title review	Journal Article	D. S. Greco; M. E. Peterson; A. P. Davidson; E. C. Feldman; K. Komurek	1999	Concurrent pituitary and adrenal tumors in dogs with hyperadrenocorticism: 17 cases (1978-1995)	Journal of the American Veterinary Medical Association	214	9	1349-1353	Objective-To describe the clinicopathologic characteristics of dogs with hyperadrenocorticism and concurrent pituitary and adrenal tumors. Design-Retrospective study. Animals-17 client-owned dogs. Procedure-Signalment, response to treatment, and results of CBC, serum biochemical analysis, urinalysis, endocrine testing, and histologic examinations were obtained from medical records of dogs with hy…
85	Excluded	Title review	Journal Article	H. Koch; M. Stein		Conservative treatment of mammary gland neoplasms in the bitch with Theranekron (spider venom preparation)	Praktische Tierarzt	61	5	429-430	Three injections of 3-6 ml Theranekron (containing 10 mu g/ml Tarantula cubensis venom) given 7 days apart stopped visible growth of mammary tumours in bitches in 2-4 weeks. The tumours became harder and demarcated from the surrounding tissue, facilitating surgical intervention. In recurrent cases repetition of the injections throughout the life of the dog is necessary. Of 71 bitches with maligna…
86	Excluded	Title review	Journal Article	J. Hajurka	2011	Control of reproduction of dogs and bitches by GnRH agonist - deslorelin	Veterinarstvi	61	2	66-70	Reproductive functions in dogs and bitches are controlled by regulatory mechanisms with the stimulating and inhibiting specific hormones acting on regulatory axis hypothalamic-pituitary-gonads. Management of reproduction can be performed stimulation or suppression of production and release of hormones controlling the reproduction and their receptors. Administration of an agonist of gonadotropin-r…
87	Excluded	Title review	Journal Article	N. J. Buote; J. R. Kovak-McClaran; J. D. Schold	2011	Conversion from Diagnostic Laparoscopy to Laparotomy: Risk Factors and Occurrence	Veterinary Surgery	40	1	106-114	Objective To determine reasons for conversion from diagnostic laparoscopic procedures to celiotomy in dogs and cats. Study Design Case series. Animals Dogs (n=54), cats (40). Methods Medical records (2004-2008) were reviewed for dogs and cats that had diagnostic laparoscopic or laparoscopic-assisted biopsy. Numbers of conversions to laparotomy were recorded, including cause and type (elective ver…
88	Excluded	Title review	Report	J. Kim; N. Lee; M. Choi; W. Kim; H. Youn; C. Hwang; D. Kim; I. Lee; M. Choi; J. Yoon	2012	Correlation of ultrasonographic findings and cytologic or histopathologic diagnoses of splenic lesions in dogs: 124 cases	Journal of Veterinary Clinics	29	2	134-140	This retrospective study was performed to describe and evaluate ultrasonographic characteristics of splenic disorders and to pursue any relationship with cytologic or histopathologic diagnoses. Medical records were reviewed for patients that had undergone both abdominal ultrasonographic procedures and ultrasound-guided fine-needle aspiration (FNA) or surgical biopsy of splenic lesions or necropsy…
89	Excluded	Title review	Journal Article	S. Goericke-Pesch; A. Wehrend	2013	Cryptorchidism in dogs and cats - definition, prevalence, diagnosis and therapy	Praktische Tierarzt	94	11	974-981	Cryptorchidism is defined as maldescensus testis. This means that one or both testicles are not located in the scrotum at six months of age, but abdominal, inguinal or ectopic. Ectopic testes can be localised suprafascially, perineally or crurally. Physiologically, descensus testis is finished about 35-40 days after birth in the dog and at the time of birth in the torn. Delayed descent is diagnos…
90	Excluded	Title review	Journal Article	S. Goericke-Pesch	2010	Cryptorchidism in dogs and cats and its consequences	Kleintierpraxis	55	5	255-261	Cryptorchidism in dogs and cats and its consequences In the dog, the testes are still intra-abdominal immediately after birth. They reach the outer inguinal ring about five to ten days and their final scrotal position about 35-40 days after birth, Aberrations in the testicular descent with uni- or bilateral maldescent are called inguinal or abdominal cryptorchidism. The final diagnosis should not…
91	Excluded	Title review	Journal Article	W. Mai; G. S. Seiler; B. J. Lindl-Bylicki; A. L. Zwingenberger	2015	CT and MRI features of carotid body paragangliomas in 16 dogs	Veterinary Radiology & Ultrasound	56	4	374-383	Carotid body tumors (paragangliomas) arise from chemoreceptors located at the carotid bifurcation. In imaging studies, this neoplasm may be confused with other neck neoplasms such as thyroid carcinoma. The purpose of this retrospective, cross-sectional study was to describe computed tomographic (CT) and magnetic resonance imaging (MRI) characteristics of confirmed carotid body tumors in a multi-i…
92	Excluded	Title review	Journal Article	M. Soare; C. Vlagioiu	2012	Current data on the medical attendance and surgical therapy in the case of mammary tumors in female dogs bibliographic study	Revista Romana de Medicina Veterinara	22	4	2026-11-01	Mammary tumours constitute the most frequent neoplastic disease of female dogs. Histologically, approximately 50-60% of the total mammary tumours are considered malignant. The occurrence of metastases (migration of the tumour cells from the primary tumour to the target organs) is the final stage in the development of mammary gland cancer, usually resulting in death. The clinical examination in th…
93	Excluded	Title review	Journal Article	L. M. Howe	2015	Current perspectives on the optimal age to spay/castrate dogs and cats	Veterinary Medicine-Research and Reports	6		171-180	Spaying and castrating of dogs and cats has been considered for decades to be a routine standard of practice in veterinary medicine in the US for the prevention of numerous undesirable behaviors, medical conditions, and diseases. Additionally, the procedures have been promoted as a method of curbing the severe pet-overpopulation problem in the US. Recently, however, this routine practice has come…
94	Excluded	Title review	Journal Article	Y. Kim; S. Reinecke; D. E. Malarkey	2005	Cutaneous angiomatosis in a young dog	Veterinary Pathology	42	3	378-381	A I-year-old, spayed, female, mixed-breed dog had two reddish-purple cutaneous lesions, one on the right dorsal antebrachium and the other on the right shoulder. The lesions consisted of approximately 13 X 3 cm and 15 X 10 cm, irregular, patchy regions of 0.5-3.0 cm, circular, sometimes raised, reddish-purple swellings resembling ecchymoses. The lesion on the antebrachium had been noticed since t…
95	Excluded	Title review	Journal Article	T. D. Jaretta; M. C. M. Paganini; A. C. D. Pinto; H. D. Silva; M. C. Flecher; R. S. S. Horta	2020	Cytological and Histopathological Correlation of Feline Giant Cell-Rich Osteosarcoma	Acta Scientiae Veterinariae	48			Background: Primary bone tumours are uncommon and poorly reported in cats but osteosarcoma (OSA) is the most frequent, mostly in elderly animals. Giant cell-rich OSA is considered rare in the literature representing 3% of all OSA in humans. The mitotic index seems to have a significant effect on the survival time of cats affected by OSA as well as the tumour histopathological grade. The objective…
96	Excluded	Title review	Journal Article	S. R. Urfer; M. Kaeberlein	2019	Desexing Dogs: A Review of the Current Literature	Animals	9	12		Simple Summary Desexing is a general term for interventions suppressing fertility in dogs, most commonly by surgically removing the testes or ovaries (gonadectomy"). Desexing is promoted for population control, health benefits, and behavior modification. Surprisingly, the existing evidence shows no effect of desexing on population size in companion or shelter dogs; however, an effect has been sho…
97	Excluded	Title review	Journal Article	Y. Wang; E. C. Abenojar; J. Wang; A. C. Leon; S. Tavri; X. N. Wang; R. Gopalakrishnan; E. Walker; G. T. MacLennan; A. Giles; G. J. Czarnota; J. P. Basilion; A. A. Exner	2022	Development of a novel castration-resistant orthotopic prostate cancer model in New Zealand White rabbit	Prostate	82	6	695-705	Background Prostate cancer (PCa) models in mice and rats are limited by their size and lack of a clearly delineated or easily accessible prostate gland. The canine PCa model is currently the only large animal model which can be used to test new preclinical interventions but is costly and availability is sparse. As an alternative, we developed an orthotopic human prostate tumor model in an immunos…
98	Excluded	Title review	Journal Article	K. Le; H. Beaufrere; D. Laniesse; S. Blois; C. Kabakchiev; D. A. Smith; C. Finck; H. Chalmers; N. Brochu; S. Keller; L. Gaitero	2019	Diagnosis and long-term management of blastomycosis in two ferrets (Mustela putorius furo)	Journal of Exotic Pet Medicine	31	C	39-44	Background: Blastomycosis is an uncommon fungal infection endemic to certain parts of Eastern North America. Blastomycosis has been reported twice before in ferrets, but both cases died shortly after diagnosis. Case description: Two male neutered ferrets (Mustela putorius faro) from the same household, 4 and 11/2-years of age, presented for respiratory signs. The diagnostic work-up included thora…
99	Excluded	Title review	Journal Article	H. W. Kim; J. H. Ju; J. I. Shin; B. J. Seung; J. H. Sur	2017	Differential and correlated expressions of p16/p21/p27/p38 in mammary gland tumors of aged dogs	Journal of Veterinary Science	18	4	479-485	The inhibitory effect of neutering on mammary gland tumor development in dogs has been well described. However, we observed that the effect of neutering on tumor malignancy may be altered by aging. Therefore, we characterized mammary tumors in aged dogs by analyzing the expression of cellular senescence markers. Expressions of p16, p38, p21, and p27 antibodies, which are senescence-associated mar…
100	Excluded	Title review	Generic	D. I. Grant		Differential diagnosis of alopecia	Manual of small animal endocrinology. 1990. 169-179. 12 ref.				No abstract
101	Excluded	Title review	Journal Article	E. A. Watson	1920	Dourine in Canada, 1904-1920. History, Research, and Suppression	Dominion of Canada, Dept. of Agriculture, Health of Animals Branch	43			In this interesting monograph Watson presents a succinct account of Canadian experience with dourine, an experience extending over a period of 15 years, and covering the study and suppression of a rare and serious disease previously unknown in Canada. It is well to tear in mind that although the disease is one of the oldest recorded in veterinary literature, and has been known to the Arabs and in…
102	Excluded	Title review	Journal Article	L. R. Marchini; A. C. d. A. L. d. Camargo; L. Amoroso	2021	Early neutering and its consequences: literature review	Revista de Educacao Continuada em Medicina Veterinaria e Zootecnia do CRMV SP	19	1		Castration surgery is considered to be one of the most commonly performed surgical techniques in the veterinary routine, and the optimal age for its execution is still contradictory among veterinarians, since studies on this subject related to some factors, such as race and species, are scarce. It is considered as a method of contraception, control of zoonoses and a preventive and therapeutic met…
103	Excluded	Title review	Journal Article	H. Salant; Y. Nachum-Biala; B. Feinmesser; M. Perelmutter; G. Baneth	2021	Early onset of clinical leishmaniosis in a litter of pups with evidence of in utero transmission	Parasites and Vectors	14	326		Background: Canine leishmaniosis (CanL) is a zoonotic disease caused by Leishmania infantum. Although usually transmitted by phlebotomine sand flies, infection by vertical transmission and by blood transfusion have also been reported. Methods: We describe the very early onset of clinical leishmaniosis, starting from 2 months of age, in a litter of pups born to an infected dam and sire. Seven pups…
104	Excluded	Title review	Journal Article	A. Diaconescu	2017	Early surgical neutering in canines: advantages, risks, side effects	Romanian Journal of Veterinary Medicine & Pharmacology	2	4	58-65	The optimal age for the surgical neutering of canines has always been and will forever be a greatly debated subject amongst different authors. The goal of this article is to discuss the advantages and disadvantages of prepubescent sterilisation in large and giant breeds. In order to achieve this, it will analyse a series of USA and Europe based studies, as well as the author's own experience. The…
105	Excluded	Title review	Journal Article	A. Risvanli; N. Timurkaan; N. Saat; H. Dogan; I. Seker	2017	Effect of en bloc ovariohysterectomy on Thl/Th2 cytokine balance and organ histopathology in rats	Medycyna Weterynaryjna-Veterinary Medicine-Science and Practice	73	4	225-228	The aim of this study was to investigate the effects of en bloc ovariohysterectomy on the Thl/Th2 cytokine balance, as well as on visceral organ and brain histopathology in rats. A total of 28 Sprague Dawley female rats aged 3-4 months and weighing 200-250 grams were used in the study. Fourteen of them were pregnant. The 14 non-pregnant rats were divided into two groups: the control group (Group …
106	Excluded	Title review	Journal Article	V. M. Kristiansen; A. Nodtvedt; A. M. Breen; M. Langeland; J. Teige; M. Goldschmidt; T. J. Jonasdottir; T. Grotmol; K. Sorenmo	2014	Effect of ovariohysterectomy at the time of tumour removal in dogs with benign mammary tumours and hyperplastic lesions: a randomised controlled clinical trial	European Journal of Companion Animal Practice	24	1	56-66	Background: Non-malignant mammary tumours (NMT) are common in intact female dogs. Little is known about the clinical significance of these tumours, and the effect of ovariohysterectomy (OHE) on their development. Hypothesis: Ovarian hormone ablation through OHE decreases the risk of new tumours and thereby improves long-term prognosis for dogs with NMT. Animals: Eighty-four sexually intact bitche…
107	Excluded	Title review	Journal Article	J. R. Coggins	1998	Effect of season, sex, and age on prevalence of parasitism in dogs from southeastern Wisconsin	Journal of the Helminthological Society of Washington	65	2	219-224	Examination of faecal samples from 309 animal shelter dogs in Milwaukee County, Wisconsin, USA, was made to evaluate the effect of season, host age, sex and care status on the prevalence of single and multiple infections of intestinal parasites. Ova and/or oocysts of one or more species of parasite were identified in 42% of faecal samples. Intestinal parasites were present throughout the year, bu…
108	Excluded	Title review	Journal Article	A. Rota; M. Corro; I. Patuzzi; C. Milani; S. Masia; E. Mastrorilli; S. Petrin; A. Longo; A. Del Carro; C. Losasso	2020	Effect of sterilization on the canine vaginal microbiota: a pilot study	Bmc Veterinary Research	16	1		BackgroundSurgical sterilization is the most effective method of contraception for dogs. It also prevents pyometra and reduces the risk of mammary tumour development. However, this procedure also has negative effects, such as urinary incontinence. Steroid hormone deprivation following gonadectomy could also affect canine vaginal mucosa conditions and the microbial community colonizing the vaginal…
109	Excluded	Title review	Journal Article	S. L. Moya; L. A. Boyle; P. B. Lynch; S. Arkins	2008	Effect of surgical castration on the behavioural and acute phase responses of 5-day-old piglets	Applied Animal Behaviour Science	111	2023-02-01	133-145	Pain and discomfort provoked by surgical castration of male pigs causes behavioural alterations that are particularly evident in the immediate days following this procedure. Less information is available in relation to whether the physiological consequences of surgical castration also persist with time; The objective of this study was to assess the behavioural response to this procedure; and eval…
110	Excluded	Title review	Journal Article	P. Ofner	1968	Effects and metabolism of hormones in normal and neoplastic prostate tissue	Vitamins & Hormones	26		237-91	No abstract
111	Excluded	Title review	Journal Article	F. Azadeh; F. Z. Gharib; S. M. Hosseini	2022	Effects of Glycyrrhiza glabra (licorice) root extract on the hormones, serum biochemicals, and hematological parameters in dogs with benign prostatic hyperplasia	Evidence based Complementary and Alternative Medicine	8962889	52		Benign prostatic hyperplasia (BPH) is the most common prostate disorder in non-neutered dogs and is often caused by androgenic stimulation or changes in the ratio of androgen to estrogen. Also, it is commonly seen in neutered older dogs. Clinical signs may not be presented, but persistent or intermittent hematuria, hemospermia, or a primary hemorrhagic discharge are usually reported. In this rese…
112	Excluded	Title review	Journal Article	A. Sobczynska-Rak; B. Zylinska; L. Jarosz; A. Brodzki; M. Tatara	2018	EGF Level in Hepatoid Gland Adenomas and Hepatoid Gland Epitheliomas in Dogs After Administering Tamoxifen	In Vivo	32	5	1175-1181	Background/Aim: Neoplastic lesions of perianal glands account for approximately 10% of all skin cancer cases in dogs. They occur in many dog breeds, usually in male animals aged over 6 years. Due to their hormone-dependency, tamoxifen can be used in antineoplastic treatment. The aim of the study was to measure epidermal growth factor (EGF) levels in the serum of dogs with perianal tumours after t…
113	Excluded	Title review	Journal Article	E. Kostenko; R. Stonkus; J. Sengaut; A. Maknickas	2022	Empirical case report of the mechanical properties of three spayed canine lumbar vertebrae	Open Veterinary Journal	12	3	414-425	Background: Today, animals, like humans, suffer from spinal illnesses, which are aggravated in old age. Much emphasis is placed on diagnosis and treatment, but little focus is given to the spine's mechanical properties. Degenerative spine diseases are a major problem throughout the world. According to the World Health Organization, osteoporosis is a world-class public problem that reduces bone ma…
114	Excluded	Title review	Journal Article	W. O. Nelson	1936	Endocrine Control of the Mammary Gland	Physiological Reviews	16		488-526	N. makes a detailed survey of the hormonal factors concerned in lactation, with special reference to the changes which normally occur in the mammary gland during the sexual cycle, in pregnancy and lactation. Normal prepubertal development of the mammary gland consists of a more or less progressive growth of the ducts. With puberty there is further proliferation, a growth dependent on the ovary an…
115	Excluded	Title review	Journal Article	B. Morandi; S. J. Greenwood; G. A. Conboy; R. Galuppi; G. Poglayen; J. A. Vanleeuwen	2020	Endoparasites in dogs and cats diagnosed at the veterinary teaching hospital (vth) of the university of Prince Edward Island between 2000 and 2017. a large-scale retrospective study	Preventive Veterinary Medicine	175		175	Although many studies on the frequency of endoparasites in dogs and cats in Canada have been reported, seasonal and/or annual patterns are often not evaluated. The frequency and risk factors of endoparasite infections from fecal samples of cats and dogs submitted to the Veterinary Teaching Hospital of the Atlantic Veterinary College, University of Prince Edward Island-Canada were determined, usin…
116	Excluded	Title review	Journal Article	R. Hirt	2000	Endoscopically diagnosed gastric carcinoma in dogs	Kleintierpraxis	45	1	33-+	Neoplasims of the stomach are rare in dogs; most often gastric carcinoma is found. Flexible endoscopy of the stomach, combined with obtaining multiple biopsies for histopathologic examination is an important tool for establishing diagnosis. This paper presents the signalment, history, clinical signs, laboratory results, radiographic and ultrasonographic findings in 6 dogs diagnosed endoscopically…
117	Excluded	Title review	Journal Article	K. N. Gelatt; A. van der Woerdt; K. L. Ketring; S. E. Andrew; D. E. Brooks; D. J. Biros; H. M. Denis; T. J. Cutler	2001	Enrofloxacin-associated retinal degeneration in cats	Veterinary Ophthalmology	4	2	99-106	Objective The objective of this study was to evaluate the possible relationship between the administration of parenteral enrofloxacin and the onset of acute retinal degeneration The animals studied included 17 cats that received systemic enrofloxacin and in cats. developed retinal degeneration soon thereafter. Procedures In this retrospective clinical study, cats that received parenteral enroflox…
118	Excluded	Title review	Journal Article	K. L. Milne; H. M. Hayes, Jr.	1981	Epidemiologic features of canine hypothyroidism	Cornell Veterinarian	71	1	2014-03-01	This study investigates the epidemiologic features of 3,206 dogs diagnosed with hypothyroidism (including myxedema) from 1.1 million dogs seen at 15 veterinary teaching hospitals between March, 1964 and June, 1978. Nine breeds found to be at high-risk for hypothyroidism were: golden retrievers, Doberman pinschers, dachshunds, Shetland sheepdogs, Irish setters, Pomeranians, miniature schnauzers, c…
119	Excluded	Title review	Journal Article	M. Marmor; P. Willeberg; L. T. Glickman; W. A. Priester; R. H. Cypess; A. I. Hurvitz	1982	Epizootiologic patterns of diabetes mellitus in dogs	American Journal of Veterinary Research	43	3	465-470	A case-control study of spontaneous diabetes mellitus in dogs was undertaken, using two veterinary data bases. The Veterinary Medical Data Program (VMDP) of the US National Cancer Institute contained records of 1019 cases of canine diabetes from 14 university-affiliated veterinary hospitals. The Animal Medical Center (AMC), a private veterinary hospital in New York City which has not participated…
120	Excluded	Title review	Journal Article	K. Sakai; J. K. Chambers; K. Uchida; T. Nakagawa; R. Nishimura; T. Yonezawa; S. Maeda	2021	ErbB2 copy number gain is associated with adverse outcome in canine mammary carcinoma	Journal of Veterinary Medical Science	83	3	370-377	Copy number gain (CNG) and/or protein overexpression of ErbB2 have been observed in human breast cancer patients and are associated with poor prognosis. Similarly, ErbB2 overexpression has also been observed in canine mammary carcinoma; however, data on ErbB2 copy number is limited. The purposes of this study were to evaluate ErbB2 copy number in dogs with mammary carcinoma and to investigate ass…
121	Excluded	Title review	Journal Article	L. C. Burtan; I. Burtan; M. Fantanaru; S. Ciobanu; R. Topala	2007	Estrogenic deprive in treatment of mammary tumours at dogs	Lucrari Stiintifice Universitatea de Stiinte Agricole a Banatului Timisoara, Medicina Veterinara	40		299-302	This study presents the results of ovariectomy as associate method, in mammary cancer treatment. Palliative ovariectomy increases the survival period with 64%, depending of age and tumoural morphologic aspects. Ovariectomy associated to mastectomy in the advanced mammary cancer increases the survival period on the average with 73%. Ovariectomy should precede mastectomy with 3 weeks in associate t…
122	Excluded	Title review	Journal Article	S. Mejia; C. Duncan; A. Iodence; E. Monnet; R. Wheeler; F. Duerr	2020	Evaluation of completeness of resection of the glandular portion of the uterus with hysterectomy in dogs - A pilot study	Animal Reproduction Science	219			Gonadectomies are the most commonly performed surgical procedures in dogs. The benefits and risks associated with gonadectomy in dogs have been broadly investigated. Due to concerns associated with ovariectomy, some pet-owners and veterinarians are considering surgical alternatives which terminate the capacity for reproduction without removal of the gonads to preserve functions of the gonadal hor…
123	Excluded	Title review	Journal Article	M. Korkmaz; O. Yilmaz; Z. K. Saritas; I. Demirkan; J. Jaroszewski	2019	Evaluation of Intraperitoneal and Incisional Bupivacaine or Levobupivacaine for Postoperative Analgesia in Ovariohysterectomized Dogs	Acta Scientiae Veterinariae	47			Background: Ovariohysterectomy (OHE) is the most commonly performed elective surgical procedure in companion animals. OHE offers benefits of control of population and decreased risk of potentially life-threatening diseases such as mammarian tumours and pyometra. Traditional OHE intervention causes inflammation and pain due to trauma during organ manipulation. The purpose of this study was to comp…
124	Excluded	Title review	Journal Article	C. A. Preda; O. Cristea	2018	Evaluation of mammary adenocarcinoma - German Shepherd case, Ara	Romanian Journal of Veterinary Medicine & Pharmacology	3	9	24-32	Mammary tumors in the dog have an important share, in terms of frequency, in the proliferation processes encountered in this species. The average age we found mammary tumors at the dogs is 8 years old, the most of the cases being in non-sterilized females, who received or not hormonal supplements. The incidence of development of mammary chain-wide changes is increased both by the use of progester…
125	Excluded	Title review	Journal Article	M. Raghavan; D. W. Knapp; P. L. Bonney; M. H. Dawson; L. T. Glickman	2005	Evaluation of the effect of dietary vegetable consumption on reducing risk of transitional cell carcinoma of the urinary bladder in Scottish Terriers	Javma-Journal of the American Veterinary Medical Association	227	1	94-100	Objective-To evaluate the effects of vegetable consumption and vitamin supplementation on the risk of developing transitional cell carcinoma (TCC) of the urinary bladder in Scottish Terriers. Design-Case-control study. Animals-92 adult Scottish Terriers with TCC (cases) and 83 Scottish Terriers with other conditions (controls). Procedure Owners of dogs with TCC completed a questionnaire regarding…
126	Excluded	Title review	Journal Article	T. G. Gorenstein; P. C. Jark; M. A. R. Feliciano; F. A. R. Sueiro; L. A. Anai; M. Fenerich; I. L. S. Senhorello; B. C. Rodrigues; M. Tinucci-Costa	2016	Extramedullary plasmacytoma in the penile bulb of a dog: case report	Arquivo Brasileiro De Medicina Veterinaria E Zootecnia	68	2	292-298	Non-cutaneous extramedullary plasmacytomas are relatively rare in dogs, affecting mainly the oral cavity and bowel loops. The involvement of the penile bulb has not been described, a fact of great importance for obstetric and veterinary oncology. The aim of this case report is to describe the occurrence of plasmacytoma in a dog's penile bulb, classified as a non-cutaneous extramedullary disease o…
127	Excluded	Title review	Journal Article	N. H. d. A. Curi; A. M. d. O. Paschoal; R. L. Massara; A. P. Marcelino; A. A. Ribeiro; M. Passamani; G. R. Demetrio; A. G. Chiarello	2014	Factors associated with the seroprevalence of leishmaniasis in dogs living around Atlantic forest fragments	PLoS ONE	9	8		Canine visceral leishmaniasis is an important zoonosis in Brazil. However, infection patterns are unknown in some scenarios such as rural settlements around Atlantic Forest fragments. Additionally, controversy remains over risk factors, and most identified patterns of infection in dogs have been found in urban areas. We conducted a cross-sectional epidemiological survey to assess the prevalence o…
128	Excluded	Title review	Journal Article	C. G. Pirie; R. R. Dubielzig	2006	Feline conjunctival hemangioma and hemangiosarcoma: a retrospective evaluation of eight cases (1993-2004)	Veterinary Ophthalmology	9	4	227-231	The purpose of this retrospective study was to evaluate feline primary conjunctival vascular tumors of endothelial origin. Eight cases (six hemangiomas, two hemangiosarcomas) from a collection of 3460 feline submissions between 1993 and 2004 were evaluated using routine hematoxylin and eosin (H&E). Signalment, location, size, duration, epithelial pigmentation, margins, adjuvant therapy, outdoor a…
129	Excluded	Title review	Journal Article	C. S. Schobert; P. Labelle; R. R. Dubielzig	2010	Feline conjunctival melanoma: histopathological characteristics and clinical outcomes	Veterinary Ophthalmology	13	1	43-46	Purpose We report on the histopathology and clinical features of 21 cases of feline conjunctival melanoma. Methods A total of 18 cases are from the COPLOW collection and three cases from Antech Diagnostics. We tabulated the location of the tumor, pigmentation, cell shape, mitotic index and presence of multinucleated tumor cells. Surveys were sent to referring ophthalmologists to obtain further in…
130	Excluded	Title review	Journal Article	K. Melville; K. C. Smith; M. J. Dobromylskyj	2015	Feline cutaneous mast cell tumours: a UK-based study comparing signalment and histological features with long-term outcomes	Journal of Feline Medicine and Surgery	17	6	486-493	Feline cutaneous mast cell tumours (MCTs) are the second most common skin tumour in cats; but, unlike in dogs, there is currently no histological grading system for this type of tumour. This study recorded the signalment and anatomical location from a total of 287 records from MCTs submitted to a UK commercial diagnostic laboratory. Questionnaires to submitting practices were used to obtain follo…
131	Excluded	Title review	Journal Article	D. R. Rissi; A. D. Miller	2017	Feline glioma: a retrospective study and review of the literature	Journal of Feline Medicine and Surgery	19	12	1307-1314	Case series summary This study aimed to evaluate the pathologic and diagnostic features of 13 cases of feline glioma diagnosed at two veterinary diagnostic institutions over 16 years. A retrospective search was conducted using the laboratory information system. Selected cases were reviewed, tumors were classified according to the 2007 World Health Organization Classification of Tumours of the Cen…
132	Excluded	Title review	Journal Article	K. Weijer; K. W. Head; W. Misdorp; J. F. Hampe	1972	Feline malignant mammary tumors. I. Morphology and biology: some comparisons with human and canine mammary carcinomas	Journal of the National Cancer Institute	49	6	1697-1704	The morphology and biology of 179 malignant mammary tumours from 170 cats are described. The site was nearly equally distributed among the four pairs of glands. The recorded sex distribution was 114 intact females, 40 ovariectomized females (average age at spaying, 5.8 years), and 2 castrated males. The average age at first detection was 10.8 years, and average survival time after detection was 1…
133	Excluded	Title review	Journal Article	J. J. Hammond; A. deLahunta; E. N. Glass; M. Kent; B. A. Summers; A. D. Miller	2014	Feline spinal cord gliomas: Clinicopathologic and diagnostic features of seven cases	Journal of Veterinary Diagnostic Investigation	26	4	513-520	Intraparenchymal spinal cord tumors in the cat are rarely reported and often as single case reports. In the current study, the clinical, magnetic resonance imaging (MRI), histologic, and immunohistochemical features of 7 cases of intraparenchymal spinal cord tumors in the cat are described. All cats were domestic breed, ranged from 4 to 12 years of age (median 8 years), and included spayed female…
134	Excluded	Title review	Journal Article	E. Spada; D. Proverbio; D. Groppetti; R. Perego; V. Grieco; E. Ferro	2011	First report of the use of meglumine antimoniate for treatment of canine leishmaniasis in a pregnant dog	Journal of the American Animal Hospital Association	47	1	67-71	Canine leishmaniasis during pregnancy is rarely reported, even in countries where the infection in dogs is endemic. The authors report a case of a 4 yr old bitch with leishmaniasis treated with meglumine antimoniate during pregnancy. The pregnancy and delivery were normal and the bitch presented improvement of the infection during treatment. Three puppies died within 2 days of birth and tested ne…
135	Excluded	Title review	Journal Article	A. Tauro; F. d. Dona; N. Zoelch; A. Stent	2021	Fluctuation of clinical signs with near-syncopal episodes in a dog with gliomatosis cerebri: a diagnostic challenge	Topics in Companion Animal Medicine	43		43	A 2-year-old Bull Mastiff cross Boxer neutered male dog was evaluated because of 2-month history of non-progressive right head tilt and mild vestibular ataxia. MRI of the brain revealed a faint T2W, FLAIR, DWI and ADC heterogenous hyperintense and T1W isointense intra-axial lesion with indistinct margins at the level of the pons and medulla oblongata. The lesion did not show any susceptibility ar…
136	Excluded	Title review	Journal Article	L. Gaita; C. Gal; D. Parvan; M. Militaru	2014	Fractal Analysis and Neural Networks Used for Survival Time Estimation in Cancer Patients	Romanian Biotechnological Letters	19	5	9742-9754	A model for evaluating the survival time for dogs and cats diagnosed with mammary gland carcinoma was developed. First results are reported, based on data recorded for 74 patients, all subject to mastectomy and some of them to adjuvant chemotherapy as well. Both statistical analysis and an artificial neural network were used, integrating over 20 assumed prognostic factors, provided by clinical, p…
137	Excluded	Title review	Journal Article	L. F. Franco; R. F. Silva-Molano	2009	Frequency of submission of clinic surgical cases in the Veterinary Hospital of the University of Caldas (2002-2004)	Veterinaria y Zootecnia	3	2	51-55	A retrospective descriptive study was carried out in the Clinical surgery area of the Veterinary Hospital of the University of Caldas, whose main objective was to identify the frequency of all the surgical cases. 1585 clinical records between 2002 and 2004 were analyzed, the data were classified according to the following variables: origin, species, sex, age, breeds, diagnose and procedure. The m…
138	Excluded	Title review	Journal Article	P. M. A. Americo; F. N. Yoshitoshi; G. V. Oliveira; N. P. Noronha; R. F. Siqueira	2016	Gastric sarcoma in a dog: case report	Arquivo Brasileiro De Medicina Veterinaria E Zootecnia	68	5	1183-1186	Gastric tumors in domestic animals are rare and the literature is scarce. In humans this tumor represents 80% of mesenchymal tumors of the digestive tract, most commonly in the stomach (70%). Affected individuals are middle-aged and elderly, especially males, diagnosed from its clinical manifestations in association with typical cell morphology and positive immunohistochemistry. The aim of this r…
139	Excluded	Title review	Journal Article	E. Bottero; A. Pierini; P. Ruggiero; D. Cattaneo; A. Campanile; E. Benvenuti	2022	Gastroduodenal ulceration detected endoscopically in cats: retrospective study of 61 patients	Journal of Feline Medicine and Surgery	24	10	E347-E352	Objectives The aim of this study was to describe the endoscopic appearance of gastroduodenal ulcers (GDUs), and to assess the clinical, ultrasonographic and histological data, as well as long-term follow-up, in cats. Methods The medical record databases of five veterinary endoscopists were evaluated between January 2016 and 2020, in a retrospective study. Cats with at least one gastric or duodena…
140	Excluded	Title review	Journal Article	B. Porter; A. d. Lahunta; B. Summers	2003	Gliomatosis cerebri in six dogs	Veterinary Pathology	40	1	97-102	Gliomatosis cerebri is a well-recognized entity in human medicine characterized by unusually widespread infiltration of the neuraxis by neoplastic glial cells with relative preservation of brain architecture. This report describes the pathologic features of the disease in six dogs. The dogs ranged from 3 to 9 years of age (mean 6.1 years) without evidence of breed predilection; five of the six do…
141	Excluded	Title review	Journal Article	A. Zatelli; M. Borgarelli; R. Santilli; U. Bonfanti; E. Nigrisoli; R. Zanatta; A. Tarducci; A. Guarraci	2003	Glomerular lesions in dogs infected with Leishmania organisms	American Journal of Veterinary Research	64	5	558-561	Objective: To histologically identify glomerular lesions in dogs infected with Leishmania organisms. Animals: 41 dogs (17 sexually intact males and 14 sexually intact and 10 ovariohysterectomized females) that had positive results when tested for leishmaniasis as determined by use of serological evaluation (indirect fluorescent antibody test, titres of 1:80 to 1:640) and direct microscopic identi…
142	Excluded	Title review	Journal Article	I. M. Reichler	2009	Gonadectomy in Cats and Dogs: A Review of Risks and Benefits	Reproduction in Domestic Animals	44		29-35	The necessity, and in particular the timing, of gonadectomy in dogs and cats is still controversial. This is mainly because gonadectomy confers a mixture of benefits and adverse effects that depend upon the age at neutering, sex, species and breed. In this paper, the long-term risks and benefits of gonadectomy, at various ages, in dogs and cats are reviewed using data describing the effects of de…
143	Excluded	Title review	Journal Article	G. H. Jacobi; U. K. Wenderoth	1982	Gonadotropin-releasing hormone analogues for prostate cancer: untoward side effects of high-dose regimens acquire a therapeutical dimension	European Urology	8	3	129-34	Gonadotropin-releasing hormone (Gn-RH), a hypothalamic decapeptide, mediates the synthesis and release of pituitary luteinizing hormone (LH). Synthetic Gn-RH analogues with prolonged duration of action are therapeutically administered with 'pro-fertility' intention to overcome endogenous Gn-RH deficiency, i.e. hypogonadotropic hypogonadism and related disorders. When Gn-RH analogues are chronical…
144	Excluded	Title review	Journal Article	M. A. Kutzler	2020	Gonad-Sparing Surgical Sterilization in Dogs	Frontiers in Veterinary Science	7			Elective sterilization of pet dogs is a common surgical procedure performed in veterinary practice. The main benefit of sterilization is population control and the reduction in euthanasia of unwanted dogs. The most common methods for sterilizing female and male dogs are ovariohysterectomy (spay; which removes both the ovaries and the uterus) and castration (neutering; which involves removing the …
145	Excluded	Title review	Journal Article	R. K. Sivacolundhu; A. J. O'Hara; R. A. Read	2001	Granulosa cell tumour in two speyed bitches	Australian Veterinary Journal	79	3	173-176	Granulosa cell tumours are uncommon ovarian tumours in the bitch and are rare in speyed bitches. This case report describes two cases of granulosa cell tumour in bitches that were speyed at less than 1-year-of-age. Both animals presented with persistent vulval bleeding. Although the majority of granulosa cell tumours are large enough to be palpated by the time of presentation, both tumours were r…
146	Excluded	Title review	Journal Article	C. Azevedo; S. S. Lindley; A. Smith; K. Joiner; P. Christopherson	2017	Hemoabdomen secondary to high grade lymphoma	Canadian Veterinary Journal	58	7	703-706	A 10-year-old castrated male Labrador retriever dog was presented for evaluation of a right elbow mass. Mandibular lymphadenopathy was noted on physical examination. Following sudden death after discharge, a necropsy was performed. Cause of death was determined to be due to hemoabdomen secondary to high grade lymphoma.
147	Excluded	Title review	Journal Article	J. W. Aquilina; L. McKinney; A. Pacelli; L. K. Richman; D. J. Waters; I. Thompson; W. F. Burghardt; D. G. Bostwick	1998	High grade prostatic intraepithelial neoplasia in military working dogs with and without prostate cancer	Prostate	36	3	189-193	BACKGROUND. High grade prostatic intraepithelial neoplasia (PIN) is the most likely precursor of human prostate cancer and is commonly found in men undergoing prostatic needle biopsy for suspected cancer. Recent work has demonstrated that pet dogs, Like humans, develop PIN spontaneously and in association with prostate cancer. Pet dogs are the most domesticated animal, sharing the habitat and oft…
148	Excluded	Title review	Journal Article	J. J. Bearss; F. Y. Schulman; D. Carter	2012	Histologic, immunohistochemical, and clinical features of 27 mammary tumors in 18 male dogs	Veterinary Pathology	49	4	602-7	Twenty-seven mammary tumors from 18 male (3 intact, 15 neutered) dogs were collected. The average age at diagnosis was 9.2 years (range, 2-14 years). Seven of the dogs were Cocker Spaniels. Five dogs had multiple mammary tumors. All tumors were benign. Twenty-six were simple adenomas with mixed acinar and papillary patterns. The acinar pattern was predominant in 17 cases. One adenoma was complex …
149	Excluded	Title review	Journal Article	A. Nemec; B. Murphy; P. H. Kass; F. J. M. Verstraete	2012	Histological Subtypes of Oral Non-tonsillar Squamous Cell Carcinoma in Dogs	Journal of Comparative Pathology	147	2023-03-02	111-120	Several histological subtypes and grades of oral squamous cell carcinoma (SCC) are described in human literature and these subtypes have distinct morphological features and biological behaviour. This retrospective study (1990-2010) included 84 dogs diagnosed with SCC of the oral cavity and oropharynx, excluding the tonsils. Sixty-nine of the SCCs (82.1%) were further diagnosed as conventional SCC…
150	Excluded	Title review	Journal Article	F. S. Shofer; E. G. Sonnenschein; M. H. Goldschmidt; L. L. Laster; L. T. Glickman	1989	Histopathologic and dietary prognostic factors for canine mammary carcinoma	Breast Cancer Research & Treatment	13	1	49-60	Histologic and dietary prognostic factors for survival following naturally occurring breast cancer were studied for 145 pet dogs. Information was collected from the dog's owner and veterinarian regarding medical and reproductive history, nutritional status, treatment, tumor recurrence, and length of survival. The usual intake of all dog and table foods consumed 1 year prior to diagnosis was obtai…
151	Excluded	Title review	Journal Article	D. Maya-Pulgarin; M. S. Gonzalez-Dominguez; D. Aranzazu-Taborda; N. Mendoza; J. G. Maldonado-Estrada	2017	Histopathologic findings in uteri and ovaries collected from clinically healthy dogs at elective ovariohysterectomy: a cross-sectional study	Journal of Veterinary Science	18	3	407-414	Opinions on ovariohysterectomy (OHE) of bitches vary depending on region and country. In this descriptive, prospective cross-sectional study, uterine tracts and ovaries exhibiting gross pathologic findings (n = 76) were collected post-surgery from a reference population of 3,600 bitches (2.11% incidence) that underwent elective OHE during September to November 2013 and evaluated by histopathology…
152	Excluded	Title review	Journal Article	C. Jakab	2003	Histopathological analysis of tumours of the sebaceous gland in spaniels	KisallatPraxis	4	1	36-38	The author has made dermato-oncological studies at the Department of Pathology and Forensic Veterinary Medicine of the Veterinary Faculty at the Szent Istvan University in 2001 demonstrating that tumours of the sebaceous gland are more often present in spaniels than in other dog breeds. Neoplasms of the sebaceous gland include hyperplasia, adenoma, epithelioma, and carcinoma. According to the sta…
153	Excluded	Title review	Journal Article	S. Dzimira; W. Nizanski; M. Ochota; J. A. Madej	2015	Histopathological pattern of gonads in cases of sex abnormalities in dogs: An attempt of morphological evaluation involving potential for neoplasia	Pathology Research and Practice	211	10	772-775	Disturbances in sex differentiation (DSD - disorder of sexual development) may result from disturbances in sex chromosomes or a disturbed development of gonads, or from genotypic disturbances. The objective of this article is to describe the histological structure of gonads in dogs showing sexual disturbances and a case of a cancer resembling gonadoblastoma in one of the animals. Among the 10 exa…
154	Excluded	Title review	Journal Article	G. R. Rutteman	1992	HORMONES AND MAMMARY-TUMORS IN FEMALE DOGS - A REVIEW	Tijdschrift Voor Diergeneeskunde	117	3	33-40	Toxicity studies as well as epidemiological studies in veterinary medicine have shown that both ovarian steroids and a large number of synthetic derivatives may promote the formation of mammary tumours in dogs. Abnormalities in pituitary function, particulary in the secretion of growth hormones, have been assumed to be involved this process. In the present paper the possible role of endogenous an…
155	Excluded	Title review	Journal Article	M. Uiterwijk; R. Nijsse; F. N. J. Kooyman; J. A. Wagenaar; L. Mughini-Gras; H. W. Ploeger	2019	Host factors associated with Giardia duodenalis infection in dogs across multiple diagnostic tests	Parasites and Vectors	12	556		Background: The aim of this study was to assess potential associations between Giardia duodenalis infection in dogs, as determined by three diagnostic tests, and dog's group of origin, fecal consistency, age, sex, neuter status, and co-infections with other gastrointestinal parasites. Methods: Fecal samples from 1291 dogs from four groups (household, shelter, hunting and clinical dogs) were teste…
156	Excluded	Title review	Journal Article	L. Ghys; S. Herbelet; G. Meulemans; B. Van Goethem; T. Bosmans; A. Van Caelenberg; E. Van der Vekens; I. D. Kalmar; K. Hermans	2011	Hyperadrenocorticism in the ferret: an overview of the current knowledge based on two clinical cases	Vlaams Diergeneeskundig Tijdschrift	80	2	137-146	Hyperadrenocorticism is a frequently occurring disease in middle-aged ferrets. It is caused by a neoplasm of the adrenal cortex. Otherwise than in dogs and cats, hyperadrenocorticism in the ferret is always independent of adrenocorticotropic hormone (ACTH). The tumor of the adrenal cortex can be removed surgically, mostly with satisfying results. After surgery, a regression of symptoms occurs aft…
157	Excluded	Title review	Journal Article	F. A. Roux; E. Deseille; M. Fusellier; M. Rohel; J. Branchereau; J. Y. Deschamps	2022	Hypertrophic Osteopathy Associated with a Prostatic Adenocarcinoma in a Castrated Dog	Veterinary Sciences	9	9		Simple Summary The present paper describes a rare case of hypertrophic osteopathy in a castrated dog with prostatic cancer and multiple metastases (lymph nodes, liver, spleen, bones and lungs). Hypertrophic osteopathy is a syndrome characterized by diffuse bone formation along several bones, most often those of the limbs, usually in association with a tumor located in the thoracic cavity (here, p…
158	Excluded	Title review	Journal Article	T. C. DeManuelle; T. L. Gross; R. A. Carlson	1999	Idiopathic telangiectasia in a Golden Retriever	Veterinary Dermatology	10	4	311-315	A case report of a 12-year-old spayed female Golden Retriever with a 4-month history of persistent diffuse erythema involving the right and left antebrachia is presented. Cutaneous biopsies revealed superficial dermal vascular dilation and proliferation with moderate epidermal acanthosis. Diagnostic tests failed to reveal an underlying aetiology. Telangiectasia is defined as a permanent dilation …
159	Excluded	Title review	Journal Article	A. E. Schkeeper; R. Moon; S. Shrader; J. W. Koehler; D. Linden; A. R. Taylor	2017	IMAGING DIAGNOSIS-MAGNETIC RESONANCE IMAGING FEATURES OF A MULTIFOCAL OLIGODENDROGLIOMA IN THE SPINAL CORD AND BRAIN OF A DOG	Veterinary Radiology & Ultrasound	58	5	E49-E54	An 8-year-old neutered male Toy Poodle was presented with chronic, progressive tetraparesis, and possible seizures. Magnetic resonance images demonstrated an extensive, T1 and T2 hyperintense contrast enhancing mass in the cervical spinal cord. Three nodules were present on the surface of the thalamus, with enhancement most evident on delayed images. A diagnosis of high-grade oligodendroglioma wa…
160	Excluded	Title review	Journal Article	E. T. Keller	1992	Immune-mediated disease as a risk factor for canine lymphoma	Cancer	70	9	2334-7	BACKGROUND: Autoimmune diseases and neoplasia have been associated as occurring simultaneously in individuals. This study evaluated the association between the simultaneous occurrence of canine lymphoma and various immune-mediated diseases._x000D_ METHODS: The Veterinary Medical Data Program, a national disease data registry for veterinary schools, was examined. The following immune-mediated dise…
161	Excluded	Title review	Journal Article	R. M. Gil da Costa; J. P. Oliveira; A. L. Saraiva; F. Seixas; F. Faria; F. Gartner; M. A. Pires; C. Lopes	2011	Immunohistochemical characterization of 13 canine renal cell carcinomas	Veterinary Pathology	48	2	427-32	Canine renal cell carcinomas (RCCs) are uncommon aggressive tumors that occur mainly in middle-aged male dogs. Their histologic classification bears no relationship with prognosis, and little information is available concerning their immunohistochemical properties. In this retrospective study, formalin-fixed, paraffin-embedded tissues from 13 canine RCCs were retrieved from the archives, classifi…
162	Excluded	Title review	Journal Article	K. U. Sorenmo; M. Goldschmidt; F. Shofer; C. Goldkamp; J. Ferracone	2003	Immunohistochemical characterization of canine prostatic carcinoma and correlation with castration status and castration time	Veterinary and Comparative Oncology	1	1	48-56	The purpose of this study was to characterize canine prostate cancer using immunohistochemical staining specific for acinar and urothelial/ductal tissue and correlate these results with the dogs' castration status/castration time. Seventy dogs with prostate cancer were included, 71% were castrated and 29% were intact (Pennsylvania, USA). Compared with an age-matched control population, castrated …
163	Excluded	Title review	Journal Article	E. A. Petrov; I. Gjurovski; T. Ristoski; G. Nikolovski; P. Trenkoska; P. Trojacanec; K. Ilievska; T. Dovenski; G. Petrushevska	2016	Immunohistochemical detection of estrogen receptors in canine mammary tumors	Macedonian Veterinary Review	39	1	117-121	Mammary tumors are among the most common neoplasms in intact female dogs. They have a complex morphology, usually affecting middle age and older bitches. Almost 50% of the mammary tumors in dogs are malignant neoplasms. Prognosis is based on several factors: stage, age, tumor size, metastasis, histopathology, ovariectomy status and hormone-receptor activity. Immunohistochemical (IHC) measurement …
164	Excluded	Title review	Journal Article	A. Nieto; L. Pena; M. D. Perez-Alenza; M. A. Sanchez; J. M. Flores; M. Castano	2000	Immunohistologic detection of estrogen receptor alpha in canine mammary tumors: clinical and pathologic associations and prognostic significance	Veterinary Pathology	37	3	239-47	Eighty-nine canine mammary tumors and dysplasias of 66 bitches were investigated to determine the immunohistochemical expression of classical estrogen receptor (ER-alpha) and its clinical and pathologic associations and prognostic value. A complete clinical examination was performed and reproductive history was evaluated. After surgery, all animals were followed-up for 18 months, with clinical ex…
165	Excluded	Title review	Journal Article	F. Gallardo; J. Lloreta; F. Garcia; X. Moll; T. Baro; L. A. Gonzalez; J. Morote; J. Reventos; T. Mogas	2009	Immunolocalization of Androgen Receptors, Estrogen alpha Receptors, and Estrogen beta Receptors in Experimentally Induced Canine Prostatic Hyperplasia	Journal of Andrology	30	3	240-247	Benign prostatic hyperplasia (BPH) is an age-dependent prostatic disease affecting male humans and dogs. In dogs, the combined administration of estrogens and androgens synergistically increases prostate weight, and continued treatment leads to the development of glandular hyperplasia. The aim of the present study was to examine the immunohistochemical expression of androgen receptor (AR), estrog…
166	Excluded	Title review	Journal Article	M. Kiupel; J. D. Webster; R. A. Miller; J. B. Kaneene	2005	Impact of tumour depth, tumour location and multiple synchronous masses on the prognosis of canine cutaneous mast cell tumours	Journal of Veterinary Medicine Series a-Physiology Pathology Clinical Medicine	52	6	280-286	The goal of this study was to determine the significance of tumour depth, tumour location and multiple synchronous tumour masses for the prognostic evaluation of canine cutaneous mast cell tumours (MCTs). The study population consisted of 100 formalin-fixed, paraffin-embedded cutaneous MCTs that had been surgically removed from 100 dogs and submitted to the Diagnostic Center of Population and Ani…
167	Excluded	Title review	Journal Article	F. Shofer; L. Glickman; E. Sonnenschein; M. Goldschmidt	1987	Increased dietary protein improves the survival of pet dogs with spontaneous mammary carcinoma	American Journal of Epidemiology	126	4	736	Information was collected from the owners and veterinarians of 150 pet dogs on medical and reproductive history, management or life-style" factors, nutritional status (body conformation), treatment, tumour recurrence, and survival. A dietary history using quantitative food frequencies for one year before diagnosis was also obtained. A histological malignancy score was derived for each animal base…
168	Excluded	Title review	Journal Article	J. C. Philibert; P. W. Snyder; N. Glickman; L. T. Glickman; D. W. Knapp; D. J. Waters	2003	Influence of host factors on survival in dogs with malignant mammary gland tumors	Journal of Veterinary Internal Medicine	17	1	102-106	The purpose of our study was to determine if specific host factors, such as age at diagnosis, obesity, and hormone status, influence the prognosis of canine mammary gland carcinomas and to confirm if previously reported risk factors (ie, histologic subtype, tumor size, and World Health Organization [WHO] stage) were important in a large series of affected dogs. Ninety-nine female dogs with mammar…
169	Excluded	Title review	Journal Article	T. Yamagami; T. Kobayashi; K. Takahashi; M. Sugiyama	1996	Influence of ovariectomy at the time of mastectomy on the prognosis for canine malignant mammary tumours	Journal of Small Animal Practice	37	10	462-464	The 2-year prognosis for malignant mammary tumours seen in 175 bitches in the Tokyo metropolitan area was assessed based on the extent of mastectomy and on whether an ovariectomy was carried out at the time of mastectomy. The prognosis for the bitches was not affected by the excision size of the mammary glands. Ovariectomy had no effect on the 2-year survival rate of the dogs that underwent tumou…
170	Excluded	Title review	Journal Article	M. B. Stocco; D. A. Sonego; N. P. Sousa; L. G. Gomes; S. Monzem; A. C. Martini; V. R. F. Sousa; R. L. Souza	2019	Instant autotransfusion in dog - case report	Arquivo Brasileiro De Medicina Veterinaria E Zootecnia	71	6	1835-1838	Hemorrhages can lead to death in case of non-interruption and recovery of blood volume. Blood replacement may be performed by homologous or autologous transfusion. In homologous transfusion, blood is obtained from a donor, in autotransfusion or autologous transfusion, blood is collected from the patient himself. We aimed to report autotransfusion in a dog as a simple, quick, and inexpensive metho…
171	Excluded	Title review	Journal Article	R. Terragni; A. M. Morselli-Labate; M. Vignoli; E. Bottero; B. Brunetti; J. H. Saunders	2016	Is Serum Total LDH Evaluation Able to Differentiate between Alimentary Lymphoma and Inflammatory Bowel Disease in a Real World Clinical Setting?	Plos One	11	3		Context An increase in enzyme lactate dehydrogenase (LDH) in serum is a negative prognostic factor for survival in cats affected by lymphoma. Measuring LDH at the time of diagnosis has been studied for differentiating neoplastic disease from non-neoplastic disease in dogs. Inflammatory bowel disease (IBD) and alimentary lymphoma are common diseases in cats. Objective The aim of this study was to …
172	Excluded	Title review	Journal Article	C. Ethiek	2009	KNMVD position: neutralization of puppies and kittens at a very young age	Tijdschrift Voor Diergeneeskunde	134	14-15	630-631	No abstract
173	Excluded	Title review	Journal Article	M. P. Reys; M. C. Flecher; T. D. Souza; R. S. Horta	2020	Knowledge of the tutors about animal cancer and epidemiological factors of canine and feline neoplasms attended at the veterinary hospital of the universidade Vila Velha	Ars Veterinaria	36	4	344-353	The objectives of this work were to evaluate the knowledge of owners assisted in the Veterinary Hospital of the Universidade Vila Velha about neoplasms of small animals, and to analyze epidemiological factors involved in the development of these neoplasms. Interviews were conducted with 282 owners of 232 dogs and 55 cats treated at the Veterinary Hospital of the Universidade Vila Velha in the per…
174	Excluded	Title review	Journal Article	G. A. Iglesias; T. L. C. Costa; T. O. Morgado; J. V. A. Galceran; J. L. Q. Silva; H. J. Bento; M. A. Bianchini; K. S. Bezerra; C. A. Pescador; S. H. R. Correa	2019	Leiomyoma vulvar in maned wolf (Chrysocyon brachyurus) - case report	Arquivo Brasileiro De Medicina Veterinaria E Zootecnia	71	5	1513-1517	Description of leiomyoma vulvar in a female castrated Chrysocyon brachyurus,, ten years of age, and maintained in captivity. Based on the clinical evaluation, monitoring of nodular formation of slow and progressive growth, and preliminary diagnosis suggestive of neoplasia, the tumor mass was excised and anatomopathological identification of the leiomyoma was done. Complementary radiographic and u…
175	Excluded	Title review	Journal Article	G. Baneth; Y. Nachum-Biala; M. S. Simon; O. Brenner; S. Gaier; A. Rojas; D. Yasur-Landau	2016	Leishmania major infection in a dog with cutaneous manifestations	Parasites and Vectors	9	246		Background: Leishmania major is a main cause of cutaneous leishmaniasis in humans in an area that stretches from India through Central Asia, the Middle East, to North and West Africa. In Israel, it is a common infection of humans with rodents as the reservoir hosts and Phlebotomus papatasi as its sand fly vector. Findings: A 6 months old spayed female mixed breed dog was referred to the Hebrew Un…
176	Excluded	Title review	Journal Article	K. L. Zimmerman; K. McMillan; W. E. Monroe; D. P. Sponenberg; N. Evans; M. Makris; S. H. Hammond; I. K. Mullarky; M. K. Boudreaux	2013	Leukocyte adhesion deficiency type I in a mixed-breed dog	Journal of Veterinary Diagnostic Investigation	25	2	291-296	A 6-month-old, neutered male, mixed-breed dog was examined for a 2-month persistent fever, nonhealing dermal metacarpal area wound, and leukocytosis (47.0-198.0 x 10(3)/mu l). Serum chemistry findings included hypoalbuminemia, hyperglobulinemia, hyperphosphatemia, and hyperphosphatasemia. Complete blood cell count results revealed a moderate microcytic, hypochromic nonregenerative anemia with a p…
177	Excluded	Title review	Journal Article	D. G. O'Neill; C. H. Corah; D. B. Church; D. C. Brodbelt; L. Rutherford	2018	Lipoma in dogs under primary veterinary care in the UK: prevalence and breed associations	Canine Genetics and Epidemiology	5	9		Background: Lipomas are masses of mesenchymal origin, comprising of adipocytes, and are often clinically unremarkable but can be alarming to owners. Although lipomas are reportedly common in dogs, no studies have specifically investigated risk factors associated with their occurrence. This study was a large-scale retrospective analysis of electronic patient records of dogs attending practices par…
178	Excluded	Title review	Journal Article	D. O'Neill	2019	Lipoma in dogs: how common are they and what breeds are affected?	Veterinary Ireland Journal	9	4	213-219	In this article the author reports on the results of a study which which explored anonymised electronic patient records of dogs attending practices participating in VetCompass to report the prevalence and risk factors for primary-care veterinary diagnosis of lipoma. From the study, results showed that from 384284 dogs under veterinary care at 215 clinics in the UK during 2013, about 2765 lipoma c…
179	Excluded	Title review	Journal Article	W. Rainey		Live-Stock Industry in Fiji	Agric. Circular. Department of Agriculture, Fiji	1(7)			The approximate numbers of livestock in Fiji are: -Cattle 80 000 horses and mules, 10, 000; sheep, 1, 000; goats, 6, 000; and pigs 4, 000. Annual birth-rate of cattle is estimated at 10, 000; the number killed for meat or exported, 4, 500; number of deaths from old age, disease, and Fijian slaughter 3, 500; leaving a net annual increase of 2, 000 cattle. The supply of meat at present exceeds the …
180	Excluded	Title review	Journal Article	D. G. O'Neill; D. B. Church; P. D. McGreevy; P. C. Thomson; D. C. Brodbelt	2015	Longevity and mortality of cats attending primary care veterinary practices in England	Journal of Feline Medicine and Surgery	17	2	125-133	Enhanced knowledge on longevity and mortality in cats should support improved breeding, husbandry, clinical care and disease prevention strategies. The VetCompass research database of primary care veterinary practice data offers an extensive resource of clinical health information on companion animals in the UK. This study aimed to characterise longevity and mortality in cats, and to identify imp…
181	Excluded	Title review	Journal Article	R. C. Backus; K. S. Ko; A. J. Fascetti; M. D. Kittleson; K. A. MacDonald; D. J. Maggs; J. R. Berg; Q. R. Rogers	2006	Low plasma taurine concentration in Newfoundland dogs is associated with low plasma methionine and cyst(e)ine concentrations and low taurine synthesis. (Biomarkers as Indicators of Cancer Risk Reduction Following Dietary Manipulation.)	Journal of Nutrition	136	10	2525-2533	Although taurine is not dietarily essential for dogs, taurine deficiency and dilated cardiomyopathy (DCM) are sporadically reported in large-breed dogs. Taurine status and husbandry were examined in 216 privately owned Newfoundlands, a giant dog breed with high incidence of idiopathic DCM (1.3-2.5%). Plasma taurine concentration was positively correlated (P<0.01) with plasma cyst(e)ine (r=0.37) a…
182	Excluded	Title review	Journal Article	R. d. A. Freitas; M. d. Santos Filho; S. N. d. Campos; L. M. Correa; W. T. S. d. Carvalho; M. A. d. Moraes; V. H. Gomes; C. E. C. Netto	2020	Malignant tumor of the peripheral nerve sheath in a left whippet canine kidney	Acta Scientiae Veterinariae	48	Suppl 1	544	The present report aims to describe a clinical case of a 10-year-old sterilized female whippet, who had a history of persistent hematuria for months, with subsequent diagnosis of MTPNS as the cause of hematuria. Case: The patient came for evaluation with a history of persistent hematuria. Evaluation of abnormal elements and sedimentation, showed the description of numerous red blood cells and the…
183	Excluded	Title review	Journal Article	G. S. Boos; R. A. Casagrande; V. M. Rolim; T. T. N. Watanabe; F. Wouters; S. O. de Souza; O. Ramos; D. Driemeier	2011	Mammary Carcinosarcoma in a Cat: Anatomopathological and Immunohistochemical Characterization	Acta Scientiae Veterinariae	39	4		Background:Mammary tumor is uncommon in cats. In felines is most frequently observed in old animals and Siamese breed. Apparently there is no relation between the age of the animal at the time of spay how is observed in dogs, although the progression from a focal hyperplasia to an adenoma or a carcinoma is known. The ratio between malignant and benign tumors is estimated between 9:1 and 4:1, most…
184	Excluded	Title review	Journal Article	M. A. Miller; S. J. Kottler; L. A. Cohn; G. C. Johnson; J. M. Kreeger; L. W. Pace; J. A. Ramos-Vara; J. R. Turk; S. E. Turnquist	2001	Mammary duct ectasia in dogs: 51 cases (1992-1999)	Journal of the American Veterinary Medical Association	218	8	1303-+	Objective-To evaluate the clinical and pathologic characteristics of mammary duct ectasia in dogs. Design-Retrospective study. Animals-51 dogs with mammary duct ectasia. Procedure-Information regarding body condition, history, number and location of affected mammary glands, appearance of lesions, surgical treatment, nonsurgical treatment, and evidence of recurrence or development of mammary neopl…
185	Excluded	Title review	Journal Article	C. F. Saba; K. S. Rogers; S. J. Newman; G. E. Mauldin; D. M. Vail	2007	Mammary gland tumors in male dogs	Journal of Veterinary Internal Medicine	21	5	1056-1059	Background: Reports of mammary-gland tumors in male dogs are lacking. Objective: To describe the clinical characteristics of mammary-gland tumors in male dogs. Animals: Eight male dogs diagnosed with mammary-gland tumors. Methods: Retrospective study. Medical databases from 3 institutions were searched. Medical records were abstracted, and owners and referring veterinarians contacted for follow-u…
186	Excluded	Title review	Journal Article	J. Han; K. Kim; J. Kim	2016	Mammary gland tumors in three male dogs	Korean Journal of Veterinary Research	56	4	229-232	Mammary gland tumors are very rare in male dogs. In this study, four mammary gland tumors from 3 male dogs (2 intact, 1 neutered) were collected from local animal hospitals. The dogs included two purebred Shih Tzu (1 intact, 1 neutered) and one intact purebred Cocker Spaniel. The mean age of dogs with mammary gland tumors was 9 years (5-12 years). Two dogs had a solitary mass, whereas one dog had…
187	Excluded	Title review	Journal Article	N. Wey; B. Kohn; K. Gutberlet; R. Rudolph; L. Brunnberg	1999	Mammary tumours in the bitch: clinical follow-up study (1995-1997)	Kleintierpraxis	44	8	565-+	Seventy-five bitches with mammary tumours were treated surgically in one year. A clinical follow-up study was undertaken during a time period of 1.5 to 2.5 years post surgery. The incidence of mammary tumours was 3.5 % of the female population examined. The ratio of intact to spayed bitches with mammary tumors was 2.5:1. In ail animals that were spayed ovariohysterectomy had been performed after …
188	Excluded	Title review	Journal Article	T. C. Haussler; K. H. von Puckler; C. Thiel; S. Enderlein; K. Failing; N. Ondreka; M. Kramer; M. J. Schmidt	2018	Measurement of the normal feline pituitary gland in brachycephalic and mesocephalic cats	Journal of Feline Medicine and Surgery	20	6	578-586	Objectives The purpose of this study was to determine differences in normal feline pituitary dimensions in brachycephalic and mesocephalic cats as a basis for establishing cryohypophysectomy in cats. Methods Measurements were performed on sagittal T2-weighted and transverse post-gadolinium T1-weighted or T1 3D fast field echo-weighted MRI images. A total of 32 brachycephalic and 27 mesocephalic c…
189	Excluded	Title review	Journal Article	D. L. Eubanks	2014	Mediastinal lymphosarcoma in a seven-month old Labrador retriever	Journal of Veterinary Science and Technology	5	4		A seven-month-old female spayed Labrador retriever was diagnosed with canine lymphosarcoma. The initial presenting sign was vomiting with a history of possible foreign body ingestion. Laboratory data revealed hypercalcemia and thoracic radiographs demonstrated a mediastinal mass. A diagnosis of mediastinal lymphosarcoma was based on thoracic radiographs and subsequent cytology of the mass. The ca…
190	Excluded	Title review	Journal Article	L. F. D. Correa; R. O. Chaves; M. T. de Oliveira; J. P. S. Feranti; B. Copat; D. N. P. Neto; N. L. Pippi; M. V. Brun	2016	Melanoma of the Iris, Ciliary Body and Choroid in a Dog's Poodle	Acta Scientiae Veterinariae	44			Background: Melanoma is a primary ocular neoplasm that may affect the iris, ciliary body, the choroid coat and others components of the eye. The ocular melanomas have a low metastatic level in dogs when compared to cats. Old animals are more affected than the young ones and there is no breed predilection. A complete eye examination and ocular ultrasound will lead to the diagnosis that will be fur…
191	Excluded	Title review	Journal Article	D. G. Davydov; B. S. Semenov; N. V. Smirnova; A. E. Kryukov	2017	Mesenchymal stem cells in veterinary surgery, their extraction and feature viability	Mezhdunarodnyy vestnik veterinarii	3		86-90	The aim of this research work was to mesenchymal stem cells (MSC) from subcutaneous adipose tissue (AT) in dogs and to study their viability. The article describes the stages of isolation of stem cells (SC) from adipose dogs. For studies used subcutaneous adipose females, taken from clinically healthy animals aged from 2 to 6 years during ovariohysterectomy. The experience was 3 dogs of different…
192	Excluded	Title review	Journal Article	M. E. Hines; J. C. Newton; N. H. Altman; T. N. Hribernik; H. W. Casey	1993	Metastasizing extra-adrenal paraganglioma with neurological signs in four dogs	Journal of Comparative Pathology	108	3	283-290	Extra-adrenal paragangliomas associated with vertebral pain and clinical neurological abnormalities as a result of metastasis to the vertebral column were diagnosed in 4 dogs of different breeds by light microscopy. All were males (2 intact and 2 neutered) aged 8 years. Metastatic neoplasms occurred as extradural masses with associated bone lysis at vertebrae C4 (2 cases), T12-L1 (1 case) and L4 …
193	Excluded	Title review	Journal Article	L. M. Kisiel; A. Jones-Bitton; J. M. Sergeant; J. B. Coe; D. T. T. Flockhart; E. J. C. Vargas; A. L. Greer	2018	Modeling the effect of surgical sterilization on owned dog population size in Villa de Tezontepec, Hidalgo, Mexico, using an individual-based computer simulation model	Plos One	13	6		Surgical sterilization programs for dogs have been proposed as interventions to control dog population size. Models can be used to help identify the long-term impact of reproduction control interventions for dogs. The objective of this study was to determine the projected impact of surgical sterilization interventions on the owned dog population size in Villa de Tezontepec, Hidalgo, Mexico. A sto…
194	Excluded	Title review	Journal Article	M. Jakubcinova; I. Valocky	2007	Monitoring of the pathogenicity of the tumours of the mammary gland in bitches	Slovensky Veterinarsky Casopis	32	1	28-31	Mammary gland tumours are the most frequently occurring neoplasms in bitches and between 25 and 50% are affected at age group of 6-10 years old. The tumours are malignantly aggressive and metastasized to the regional lymph nodes, spleen, lungs and liver. Tumours distribution are primarily localized on the second abdominal mammary region and secondarily on the chest and inguinal mammary area. Ten …
195	Excluded	Title review	Journal Article	A. Rota; M. Tursi; S. Zabarino; S. Appino	2013	Monophasic Teratoma of the Ovarian Remnant in a Bitch	Reproduction in Domestic Animals	48	2	e26-e28	Contents An exploratory laparotomy on a mixed-breed bitch of an estimated age of 5years revealed that she had undergone ovariectomy in the past, but a cystic structure was present in the area of the right ovary and a whitish mass, approximately 3cm in diameter, in the area of the left ovary. These structures were removed together with an apparently normal uterus. Histological examination of the c…
196	Excluded	Title review	Journal Article	M. Wozna-Wysocka; M. Rybska; B. Blaszak; B. M. Jaskowski; M. Kulus; J. M. Jaskowski	2021	Morphological changes in bitches endometrium affected by cystic endometrial hyperplasia - pyometra complex - the value of histopathological examination	Bmc Veterinary Research	17	1		BackgroundCystic endometrial hyperplasia-pyometra complex (CEH-P) is one of the most common uteropathies in bitches. In diseases with mild or obscure clinical signs and normal uterine size, a diagnosis based on a clinical assessment might be incorrect.The main aim of the research was to determine the morphological variables accompanying uterine diseases in bitches in microscopic evaluation. Conse…
197	Excluded	Title review	Journal Article	T. S. Costa; N. L. Lopes; J. R. G. d. Carvalho; M. B. Mascarenhas; C. C. P. d. Veiga; R. R. Ramadinha; J. I. Fernandes	2016	Multilobular tumor of bone in a dog - case report	Revista Brasileira de Medicina Veterinaria	38	Suppl. 2	159-163	The multilobular tumor of bone is a rare neoplasm, originating primarily in the osseous tissue, which typically affects the skull bones, in middle-aged animals. Clinical signs depends on the tumor location, aggressiveness, and being related to compression of adjacent structures. Imaging exams such as radiography and computed tomography may be helpful in supporting the diagnosis. Histopathological…
198	Excluded	Title review	Journal Article	P. T. Slinkard; S. E. Lana; C. B. Frank; L. R. Griffin	2022	Multi-modality imaging and therapeutics used in a case of canine spinal nephroblastoma	Canadian Veterinary Journal	63	8	811-818	A 4-year-old castrated male golden retriever dog was brought to a veterinary teaching hospital for evaluation of acute progressive paraparesis. Neurological examination indicated a spinal cord lesion between the third thoracic vertebra and third lumbar vertebrae. Magnetic resonance imaging (MRI) revealed an intradural, extra medullary, and/or intramedullary mass centered over the eleventh and twe…
199	Excluded	Title review	Journal Article	F. Forterre; A. Tomek; M. Konar; M. Vandevelde; J. Howard; A. Jaggy	2007	Multiple meningiomas: clinical, radiological, surgical, and pathological findings with outcome in four cats	Journal of Feline Medicine and Surgery	9	1	36-43	The present report describes the clinical signs, magnetic resonance imaging (MRI) findings, surgical procedure, pathological findings and follow-up in four cats with multiple meningiomas; three castrated male and one spayed female domestic shorthair indoor cats, ranging in age from 11 to 14 years. In three of four cats, clinical signs at presentation were suggestive of a focal lesion. Three cats …
200	Excluded	Title review	Journal Article	R. T. Patel; A. Caceres; A. F. French; P. M. McManus	2005	Multiple myeloma in 16 cats: a retrospective study	Veterinary Clinical Pathology	34	4	341-352	Background: There is limited published information regarding feline multiple myeloma. Diagnostic criteria are derived from canine studies and to our knowledge, have not been critically reviewed for cats. Objective: To evaluate the clinical and laboratory findings in cats with multiple myeloma and appraise diagnostic criteria. Methods: Retrospective evaluation of medical records was performed. Inc…
201	Excluded	Title review	Journal Article	R. Sapierzynski	2006	Neoplasms of the urinary and genital systems in dogs and cats. Part II. Tumors of testes, prostate, penis and prepuce	Zycie Weterynaryjne	81	12	805-811	Tumours of male genital system in domestic carnivores are uncommon and they occur mainly in dogs. In companion cats testicular and prostate neoplasms are extremely rare because of early castration. Risk factors for testicular tumours in dogs include age, breed, cryptorchidism and environmental agents. Three major, histologically different, neoplasms occur in the canine testes with almost equal fr…
202	Excluded	Title review	Journal Article	N. M. Rzechorzek; O. M. Saunders; L. V. Hiscox; T. Schwarz; K. Marioni-Henry; D. J. Argyle; J. J. Schoenebeck; T. C. Freeman	2019	Network analysis of canine brain morphometry links tumour risk to oestrogen deficiency and accelerated brain ageing	Scientific Reports	9			Structural 'brain age' is a valuable but complex biomarker for several brain disorders. The dog is an unrivalled comparator for neurological disease modeling, however canine brain morphometric diversity creates computational and statistical challenges. Using a data-driven approach, we explored complex interactions between patient metadata, brain morphometry, and neurological disease. Twenty-four …
203	Excluded	Title review	Journal Article	S. Arlt; A. Wehrend; I. M. Reichler	2017	Neutering of female dogs - old and new insights into Pros and Cons	Tierarztliche Praxis. Ausgabe K, Kleintiere/Heimtiere	45	4	253-263	Advice for dog owners regarding the Pros and Cons and optimal time for neutering a female dog is complex and should be based on recent and valid research data as well as individual aspects. After taking a closer look at the literature, it becomes clear that some putative robust information has to be revised or updated. An obvious advantage of neutering a female dog is that ovarian diseases and se…
204	Excluded	Title review	Journal Article	I. Kaszak; A. Ruszczak; S. Kanafa; O. W. Pilaszewicz; M. Sacharczuk; P. Jurka	2018	New insights of canine mastitis - a review	Animal Science Papers and Reports	36	1	33-44	Disorders of the mammary gland are frequently diagnosed in bitches of all breeds and of all ages. They usually appear in the postnatal period, during lactation peak or during false pregnancy. They may also be related to different pathologies of the mammary gland, such as mammary neoplasia. It is frequently underestimated by clinicians or misdiagnosed. A reliable diagnosis is the key to success. C…
205	Excluded	Title review	Journal Article	C. Gobello; Y. Corrada	2002	Noninfectious prostatic diseases in dogs	Compendium on Continuing Education for the Practicing Veterinarian	24	2	99-107	The prostate-the only accessory gland of the genital tract in dogs-is under androgenic control. Common canine prostatic disorders include benign prostatic hyperplasia (BPH), prostatitis, cysts, and adenocarcinoma. BPH is a common age-related condition that occurs in 95% of male dogs by 9 years of age. The exact pathogenesis of canine BPH is not completely understood, although it is known that dih…
206	Excluded	Title review	Journal Article	M. Linek; S. Rufenacht; C. Brachelente; C. von Tscharner; C. Favrot; S. Wilhelm; C. Nett; R. S. Mueller; U. Mayer; M. Welle	2015	Nonthymoma-associated exfoliative dermatitis in 18 cats	Veterinary Dermatology	26	1	40-+	BackgroundExfoliative dermatitis has been described in cats as a paraneoplastic skin disease associated with thymoma. There are anecdotal reports of cases without thymoma, with various suspected aetiologies. Hypothesis/ObjectivesTo identify common features, underlying causes, response to therapy and outcome of nonthymoma-associated exfoliative dermatitis in cats. MethodsRetrospective analysis was…
207	Excluded	Title review	Journal Article	L. A. Montserrat; D. Cassiano-Camuzi; J. N. Boeloni; L. d. C. Nunes; L. O. Trivilin	2016	Nucleolar organization zone and its relationship with the epidemiology breast cancer in bitches	Archives of Veterinary Science	21	1		Breast cancer is commonly found in dogs, generally observed in senile and intact animals without breed predisposition. The AgNOR technique can aid in the diagnosis and prognosis of mammary tumors. Our objective was to correlate the number of AgNOR with epidemiological data such as age of onset, breed, reproductive status, live or death status, diagnosis, recurrence and metastasis. The clinical in…
208	Excluded	Title review	Journal Article	E. Sonnenschein; L. Glickman; L. McKee; M. Goldschmidt	1987	Nutritional risk factors for spontaneous breast cancer in pet dogs: a case-control study	American Journal of Epidemiology	126	4	736	A case-control study was conducted using 150 pet dogs with breast cancer and two control groups with (147) and without (131) other neoplasms, matched on neuter status, age, and breed size. Owners were interviewed about dietary, management, medical, and reproductive histories. Mean age of the cases was 10.5 +or- 2.5 years; 56 (37%) were spayed before diagnosis. Multiple logistic regression analysi…
209	Excluded	Title review	Journal Article	A. German	2008	Obesity of dogs and cats: a continually growing problem	Veterinarstvi	58	6	377-378	Studies from around the world have reported obesity rates in small animals of between 20 and 44%. An Australian study has found that 33.5% of dogs may be considered overweight and 7.6% obese; the situation in France appears to be very similar. While some diseases and medications may be contributing factors in weight gain, the main cause of obesity is an incorrect energy balance, resulting from ex…
210	Excluded	Title review	Journal Article	K. Pradeep; M. C. Parashar	2020	Occurrence of mammary tumour in dogs	Journal of Agricultural Research Advances	2	2	29-32	Aim: The study was carried out to investigate occurrence of mammary tumour in dogs regarding sex, age, breed, tumour location and spaying status. Materials and Methods: The study was carried out in thirty six dogs with the history of spontaneous mammary tumours during the period from Aug2017 to March 2019. The information regarding sex, age, breed, tumour location and spaying status were document…
211	Excluded	Title review	Journal Article	E. Kawakami; M. Kobayashi; A. Ikeda; T. Hori	2014	Occurrence of Prostatic Adenocarcinoma in castrated dogs and prostatic superoxide dismutase activity of healthy dogs before and after castration	Asian Journal of Animal and Veterinary Advances	9	6	362-366	Superoxide dismutase (SOD) has a key role in protecting cells from Reactive Oxygen Species (ROS). Cancer cells produce more ROS involved in proliferation and survival of cancer cells. We, therefore, investigated the percentage of castrated dogs with Prostatic Adenocarcinoma (PA) and the relation between the occurrence of PA in the dog and the prostatic SOD activity after castration. Between 2005 …
212	Excluded	Title review	Journal Article	K. Grosslinger; L. Wiskocil; D. Lorinson	2001	Omentalization as a treatment of paraprostatic cysts in dogs	Wiener Tierarztliche Monatsschrift	88	4	90-96	This retrospective study includes fifteen dogs, that were presented to the Department of Surgery and Ophthalmology at the Veterinary University of Vienna with enlargements either in the caudal part of the abdomen or in the perineal region. All patients were intact male individuums, except one Yorkshire Terrier, which was castrated. The age of the patients was between one and eleven years, body we…
213	Excluded	Title review	Journal Article	C. V. Lohr	2013	One Hundred Two Tumors in 100 Goats (1987-2011)	Veterinary Pathology	50	4	668-675	Of 1146 caprine necropsy or biopsy specimens submitted from 1987 through 2011 to the Veterinary Diagnostic Laboratory at Oregon State University, 100 goats (8.7%) had 102 tumors. Detailed records were available for 89 cases. Fifty-five goats were female, 17 were castrated males, and 12 were intact males. Breeds included 21 Nubian, 16 Pygmy, 10 Pygora, 8 Alpine, 4 Angora, 4 Saanen, 2 Toggenburg, a…
214	Excluded	Title review	Journal Article	M. A. Vaisanen; S. K. Tuomikoski-Alin; D. C. Brodbelt; O. M. Vainio	2008	Opinions of Finnish small animal owners about surgery and pain management in small animals	Journal of Small Animal Practice	49	12	626-32	OBJECTIVES: To examine the opinions among small animal owners regarding the management of pain and surgery in small animals._x000D_ METHODS: A questionnaire was presented to 800 owners of dogs or cats who visited one of the four participating clinics in Finland in February 2006._x000D_ RESULTS: A total of 482 owners completed the questionnaire (60.3 per cent response rate); 90 per cent of the res…
215	Excluded	Title review	Journal Article	K. S. Bernstein; S. H. Schelling	1999	Oral squamous cell carcinoma in a coyote (Canis latrans)	Journal of Zoo and Wildlife Medicine	30	2	305-307	A 19-yr-old spayed female coyote (Canis latrans) was evaluated for an elliptical swelling of the skin beneath its right eye and an elevated mass that involved the soft and hard palate and gingivae around the upper right carnassial tooth and molars. Histopathologic analysis revealed a squamous cell carcinoma, and a postmortem examination revealed no evidence of vascular invasion or dissemination t…
216	Excluded	Title review	Journal Article	J. Robert; F. E. Gomes; I. Porter; J. P. Sumner	2021	Orbital apex syndrome secondary to an orbital sarcoma in a dog	Canadian Veterinary Journal	62	1	27-31	A 12-year-old castrated male cocker spaniel dog was presented with a 4-week history of left episcleral injection and pawing at the face. Clinical examination findings included left internal and external ophthalmoplegia, left dorsal strabismus, pain opening the mouth, and intermittent amaurosis. Imaging studies revealed a left orbital apex mass with adjacent sphenoid bone lysis and extension into …
217	Excluded	Title review	Journal Article	A. L. Pascoli; S. L. Negrao; L. E. Oliveira; M. G. P. A. Ferreira; N. P. Reis Filho; A. B. d. Nardi	2017	Orientation campaign, prevention and early diagnosis of mammary tumors in female dogs and prevalence of these tumors diagnosed during the campaign in the city of Blumenau-SC	Archives of Veterinary Science	22	2	66-74	A prevention campaign against mammary cancer in dogs was performed in Blumenau/SC, where 111 female dogs were examined to check for mammary cancer for digital palpation. It was delivered to owners a folder with mammary cancer information, risk factors and protective actions about diagnosis and treatment. It was also shown in their own dogs how to make digital palpation to detect the presence of n…
218	Excluded	Title review	Journal Article	U. Giger; S. M. Evans; M. J. Hendrick; S. M. Dudek	1989	Orthovoltage radiotherapy of primary lymphoma of bone in a dog	Journal of the American Veterinary Medical Association	195	5	627-630	A castrated Boxer 18 months of age with a progressive left forelimb lameness of 1 month's duration had a solitary immunoblastic B-cell lymphoma of the proximal portion of the ulna. This primary lymphoma of bone was successively treated with orthovoltage radiation (45 Gy divided into 10 fractions over 22 days). The dog gradually regained normal gait function and did not develop any local recurrenc…
219	Excluded	Title review	Journal Article	J. K. Sasidharan; M. K. Patra; L. K. Singh; A. C. Saxena; U. K. De; V. Singh; K. Mathesh; H. Kumar; N. Krishnaswamy	2021	Ovarian Cysts in the Bitch: An Update	Topics in Companion Animal Medicine	43			Functional ovarian cysts occur as solitary or multiple fluid-filled structures of variable size that are unilateral or bilateral in the bitches of age 6-8 years. Though the pathogenesis is obscure, insufficient LH surge, intrafollicular changes in gonadotrophin receptors and growth factors are the possible reasons behind the occurrence of hormonally active ovarian cysts that predisposes the bitch…
220	Excluded	Title review	Journal Article	C. A. Bertram; R. Klopfleisch; K. Muller	2017	Ovarian lesions in 44 rabbits (Oryctolagus cuniculus)	Journal of Veterinary Medical Science	79	12	1994-1997	The clinical and pathological records of 44 domestic, female rabbits with an age ranging from 6-124 months (median age: 63.5 month) were assessed retrospectively for ovarian lesions. Included were all rabbits that underwent an ovariohysterectomy with a subsequent pathological examination of the genital tract between March 1997 and June 2016. Pathological examination revealed ovarian lesions in 12…
221	Excluded	Title review	Journal Article	W. E. Phipps; A. R. Goodman; M. Sullivan	2016	Ovarian remnant removal using minimally invasive laparoscopic techniques in four dogs	Journal of Small Animal Practice	57	4	214-216	Four partially intact, female dogs with a median age of 6 5 years were presented to Angell Animal Medical Center for laparoscopic treatment of ovarian remnant syndrome. Dogs were positioned in dorsal recumbency and a three-port laparoscopic technique was used to identify and remove en bloc any abnormal tissue in the area of the ovarian pedicles. None of the dogs required conversion to open coelio…
222	Excluded	Title review	Journal Article	R. L. Ball; S. J. Birchard; L. R. May; W. R. Threlfall; G. S. Young	2010	Ovarian remnant syndrome in dogs and cats: 21 cases (2000-2007)	Journal of the American Veterinary Medical Association	236	5	548-53	OBJECTIVE: To describe signalment, clinical findings, diagnostic tests, and results of treatment of dogs and cats with ovarian remnant syndrome (ORS)._x000D_ DESIGN: Retrospective case series._x000D_ ANIMALS: 19 dogs and 2 cats with ORS._x000D_ PROCEDURES: Medical records for animals examined between June 2000 and October 2007 were reviewed for signalment, clinical signs, age at time of ovariohys…
223	Excluded	Title review	Journal Article	M. V. R. Kustritz	2010	Pathogenesis of prostatic neoplasia in castrated dogs: why the increased risk?	Clinical Theriogenology	2	3	182-184	This paper compares prostatic neoplasia between humans and dogs. The possible caused for increased risk after castration in dogs is discussed. Potential research avenues are also described.
224	Excluded	Title review	Journal Article	B. D. Reynolds; M. J. Thomson; K. O'Connell; E. J. Morgan; B. Gummow	2019	Patient and tumour factors influencing canine mast cell tumour histological grade and mitotic index	Veterinary and Comparative Oncology	17	3	338-344	The aim of this study was to identify patient and tumour factors most frequently associated with high histological grades of canine mast cell tumours (MCTs). Search criteria in a shared database of multiple Animal Referral Hospital locations within Australia generated 400 canine MCTs in 286 patients. Patient and tumour data were extrapolated and the association between a tumour being histological…
225	Excluded	Title review	Journal Article	R. Ben-Amotz; G. W. Ellison; M. S. Thompson; B. J. Sheppard; A. H. Estrada; J. K. Levy	2007	Pericardial lipoma in a geriatric dog with an incidentally discovered thoracic mass	Journal of Small Animal Practice	48	10	596-599	An intrathoracic mass was discovered as an incidental finding in a 14-year-old, spayed, female Rottweiler cross during evaluation of urinary incontinence. Computed tomography suggested a pericardial or pleural location and high adipose content of the mass. The mass was removed via lateral thoracotomy with partial pericardectomy and was diagnosed as a pericardial lipoma. The dog recovered well, an…
226	Excluded	Title review	Journal Article	L. B. C. Teixeira; M. E. Pinkerton; R. R. Dubielzig	2014	Periocular extracranial cutaneous meningiomas in two dogs	Journal of Veterinary Diagnostic Investigation	26	4	575-579	Cutaneous meningiomas are rare tumors in human beings and animals. Two canine cases of cutaneous meningiomas affecting the eyelid are described in the current study: the first from a 5-week-old female Springer Spaniel dog with an 8 cm in diameter congenital mass expanding the left upper eyelid and medial canthus; the second from a 10-year-old female spayed Maltese-Poodle mix dog with 3 firm subcu…
227	Excluded	Title review	Journal Article	C. E. Franti; J. F. Kraus; N. O. Borhani; S. L. Johnson; S. D. Tucker	1980	Pet ownership in rural Northern California (El Dorado County)	Journal of the American Veterinary Medical Association	176	2	143-9	Demographic and economic aspects of pet ownership were studied in 488 households in El Dorado County, California, from May to July 1971. About 60% of households owned dogs or cats, and pet ownership was most prevalent (75%) in two small residential communities in the western end of the county. Among dogs, Poodle and German Shepherd Dog were the most popular breeds; about 36% of the females in the…
228	Excluded	Title review	Journal Article	J. C. Parambeth; J. M. Vallone; J. F. t. Griffin; A. K. Cook	2018	Piecemeal endoscopic polypoidectomy for the management of a canine pharyngeal hemangiosarcoma	Canadian Veterinary Journal	59	11	1209-1212	A 7-year-old castrated male Maltese dog was presented for increased respiratory sounds, inability to bark, dysphagia, and hyporexia. Radiographs revealed an ovoid, opaque mass in the caudal nasopharynx. An airway examination and computed tomography scan were followed by endoscopic polypoidectomy. The mass was a hemangiosarcoma, and the patient survived > 13 months.
229	Excluded	Title review	Journal Article	E. Oohashi; Y. Kimura; K. Matsumoto	2019	Pilot study on serum C-reactive protein in pet rabbits: clinical usefulness	Veterinary Record Open	6	1		Objectives The present study was performed to evaluate the usefulness of serum C-reactive protein (CRP) as an acute phase reactive protein in pet rabbits in clinical practice. Methods The CRP level using a rabbit CRP ELISA and white blood cell (WBC) count in pet rabbits (30 healthy controls and 62 with various diseases) were measured in the clinical practice setting. The CRP level and WBC count w…
230	Excluded	Title review	Journal Article	M. V. R. Kustritz	2018	Population Control in Small Animals	Veterinary Clinics of North America-Small Animal Practice	48	4	721-+	Optimal age for ovariohysterectomy or castration has not been defined in the scientific literature. Bitches and queens are significantly less likely to develop mammary neoplasia, which has a high incidence and potentially high morbidity and mortality, if spayed when young. Tom cats exhibit undesirable behaviors that preclude them being good pets and should be castrated young. There is no compelli…
231	Excluded	Title review	Journal Article	R. D. Mangabeira; H. A. dos Reis; A. P. G. Coelho; L. P. Silva; A. E. D. Lima; V. F. Barbosa	2019	Post-surgical Evaluation of the Analgesic Impact of Epidural Tramadol, when Associated with Levobupivacaine, in Bitches Undergoing Mastectomy and Ovariohysterectomy	Acta Scientiae Veterinariae	47			Background: Mammary tumors are the most common neoplasms in female dogs. Surgical removal of the mammary gland chain is considered the standard treatment and is usually performed along with ovariohysterectomy (OH) to suppress ovarian hormonal influence. Mastectomies cause moderate to severe pain and require preferential multimodal analgesic protocols. The aim of this study was to compare the post…
232	Excluded	Title review	Journal Article	A. Max	2017	Practical use of the knowledge of anti-Mullerian hormone	Zycie Weterynaryjne	92	11	822-825	The aim of this article was to present the current knowledge on the role of anti-Mullerian hormone (AMH). Called also Mullerian-inhibiting hormone (MIH), it is a glycoprotein of transforming growth factor beta superfamily, which key role is in growth differentiation and folliculogenesis. Since the sixties of XX century, AMH is known as the factor conditioning an embryonic male development. This h…
233	Excluded	Title review	Journal Article	V. Pedrinelli; M. Y. H. Porsani; D. M. Lima; F. A. Teixeira; C. N. Duarte; T. H. A. Vendramini; M. A. Brunetto	2021	Predictive equations of maintenance energy requirement for healthy and chronically ill adult dogs	Journal of Animal Physiology and Animal Nutrition	105		63-69	Maintenance energy requirement (MER) is the energy amount necessary for dogs to maintain their weight and body condition. Some factors can influence the MER, such as gender, age, neutering status and also diseases. The present retrospective study aimed to evaluate MER of adult dogs with several diseases and compare with the MER of healthy adult dogs, observing the influence of parameters such as …
234	Excluded	Title review	Journal Article	P. Di Donato; R. Zweifel; K. Koehler; L. Golini; L. Ressel; M. Kramer; I. Kiefer; C. K. Lim; N. Ondreka	2019	Predominance of hypoechoic tissue changes in nine dogs with malignant prostatic lymphoma	Veterinary Radiology & Ultrasound	60	1	75-80	Neoplasia of the prostate is relatively uncommon in dogs with adenocarcinoma being the most common type. Non-epithelial tumors are rare and only individual cases of malignant lymphoma affecting the prostate have been reported. The purpose of this multi-institutional, retrospective, descriptive study was to characterize the ultrasonographic features of canine prostatic lymphoma. Inclusion criteria…
235	Excluded	Title review	Journal Article	R. A. R. Uscategui; C. Tiosso; J. V. Moro; G. Q. Mostachio; L. C. Padilha-Nakaghi; M. A. R. Feliciano; W. R. R. Vicente	2017	Pre-emptive methadone or tramadol analgesia for mastectomy and ovariohysterectomy in bitches	Revista Colombiana De Ciencias Pecuarias	30	1	39-47	Background: mastectomy and ovariohysterectomy (OVH) in bitches are critical surgeries and pain control can be challenging. Objective: to evaluate the efficacy of pre-emptive analgesia with methadone (MET) or tramadol (TRA) in postoperative pain intensity, cardiorespiratory effects, and anaesthetic/analgesic consumption in female dogs undergoing mastectomy and OVH. Methods: a prospective randomize…
236	Excluded	Title review	Journal Article	V. L. Martinez-Diaz; A. C. Silvestre-Ferreira; H. Vilhena; J. Pastor; O. Francino; L. Altet	2013	Prevalence and co-infection of haemotropic mycoplasmas in Portuguese cats by real-time polymerase chain reaction	Journal of Feline Medicine and Surgery	15	10	879-885	The diagnosis of feline haemoplasmosis has improved over the years, with several techniques enabling a clear and specific diagnosis, and where polymerase chain reaction (PCR) is considered as the 'gold standard'. The aim of this study was to survey the prevalence of feline haemoplasmas in 320 cats from the north-central region of Portugal by the use of real-time PCR, as well as to evaluate any as…
237	Excluded	Title review	Journal Article	A. S. Mohamed; L. T. Glickman; J. W. Camp, Jr.; E. Lund; G. E. Moore	2013	Prevalence and risk factors for Giardia spp. infection in a large national sample of pet dogs visiting veterinary hospitals in the United States (2003-2009)	Veterinary Parasitology	195	2023-02-01	35-41	Estimates of the prevalence of intestinal infection of dogs with Giardia spp. in the United States vary widely. Risk factors for infection in a large sample of dogs over an extended period of time have not been well characterized. A national, electronic database of medical records was used to estimate the prevalence and identify risk factors for Giardia spp. infection among dogs visiting Banfield…
238	Excluded	Title review	Journal Article	E. M. Lund; P. J. Armstrong; C. A. Kirk; J. S. Klausner	2006	Prevalence and risk factors for obesity in adult dogs from private US veterinary practices	International Journal of Applied Research in Veterinary Medicine	4	2	177-186	Using a cross-sectional study design, the prevalence of overweight and obesity in dogs over 1 year of age seen by US veterinarians during 1995 was determined. Risk factors for overweight and obesity were also determined from the following variables: age, breed, gender, body condition score, food type, reported concurrent disease, and geographic region. Thirty-four percent of adult dogs (n=21,754)…
239	Excluded	Title review	Journal Article	M. Tarafder; M. A. Samad	2010	Prevalence of clinical diseases of pet dogs and risk perception of zoonotic infection by dog owners in Bangladesh	Bangladesh Journal of Veterinary Medicine	8	2	163-174	A case control study was conducted to ascertain the prevalence of clinical diseases and/or clinical conditions of 3670 sick pet dogs presented to the Central Veterinary Hospital (CVH), Dhaka during the one year period from January to December 2009. A total of 57 types of diseases and conditions in 17 categories were recorded in these pet dogs and their variation in prevalence were analyzed on the…
240	Excluded	Title review	Journal Article	L. P. Weeth; A. J. Fascetti; P. H. Kass; S. E. Suter; A. M. Santos; S. J. Delaney	2007	Prevalence of obese dogs in a population of dogs with cancer	American Journal of Veterinary Research	68	4	389-398	Objective-To determine the body condition score (BCS) distribution for dogs examined at a teaching hospital and examine whether the BCS distribution for dogs with cancer differed significantly from the distribution for dogs without cancer. Sample Population-1,777 dogs with cancer and 12,893 dogs without cancer. Procedures-A retrospective prevalence case-control study was conducted that used medic…
241	Excluded	Title review	Journal Article	J. D. Hoskins; J. B. Malone; P. H. Smith; S. A. Uhl	1982	Prevalence of parasitism diagnosed by fecal examination in Louisiana dogs	American Journal of Veterinary Research	43	6	1106-1109	The prevalence of canine intestinal parasitism was evaluated by examining faeces from 4058 dogs admitted to the State University Veterinary Teaching Hospital and Clinics from March 1977 to March 1980. One or more species of parasites was identified in 2048 (50.5%) dogs. Hookworms (Ancylostoma, Uncinaria, Stenocephala) were encountered in 38.5% of the dogs examined, whipworms (Trichuris vulpis) in…
242	Excluded	Title review	Journal Article	P. H. Heuperman; H. d. Rooster H; K. Chiers K	2006	Prevalence of testis tumors in dogs in Flanders	Vlaams Diergeneeskundig Tijdschrift	75	4	269-278	Of 97 dogs which were castrated at the Faculty of Veterinary Medicine, Ghent University, Belgium, between 2003 and 2005 for different indications such as unwanted sexual behaviour, prostatic problems, testicular tumours and cryptorchidism; both testicles were examined macroscopically and then submitted for histopathological examination of testicular parenchyma. Thirty eight different breeds were …
243	Excluded	Title review	Journal Article	A. Carloni; R. Terragni; A. M. Morselli-Labate; M. Paninarova; J. Graham; P. Valenti; M. Alberti; G. Albarello; F. Millanta; M. Vignoli	2019	Prevalence, distribution, and clinical characteristics of hemangiosarcoma-associated skeletal muscle metastases in 61 dogs: A whole body computed tomographic study	Journal of Veterinary Internal Medicine	33	2	812-819	Background: Skeletal muscle metastases (SMMs) have been described sporadically in canine oncology. Hypothesis/Objectives: To determine the prevalence, localization, and clinical signs of SMMs associated with hemangiosarcoma (HSA) in a population of dogs presented for whole body computed tomography (CT). Animals: Dogs with a histologically confirmed HSA and a tissue core specimen or fine needle as…
244	Excluded	Title review	Journal Article	M. Upjohn; C. Cobb; J. Monger; T. Geurden; E. Claerebout; M. Fox	2010	Prevalence, molecular typing and risk factor analysis for Giardia duodenalis infections in dogs in a central London rescue shelter	Veterinary Parasitology	172	2023-04-03	341-346	A cross-sectional survey to investigate canine infections with Giardia duodenalis was undertaken at a central London rescue shelter between October 2006 and March 2007. The objectives of the study were to (i) estimate the prevalence of infection in dogs admitted to a London dog shelter using a commercially available ELISA-based test kit; (ii) identify the relative importance of potential dog leve…
245	Excluded	Title review	Journal Article	M. A. Richardson; T. Thaiwong; M. Kiupel	2019	Primary Colorectal Follicular Lymphoma in 3 Dogs	Veterinary Pathology	56	3	404-408	Primary colorectal follicular lymphomas are rare indolent lymphoid neoplasms in humans that have not been reported in dogs. We describe 3 cases of primary colorectal follicular lymphoma in dogs with histologic and immunohistochemical features similar to their human counterpart. Initial clinical signs in all dogs included tenesmus, hematochezia, and a palpable rectal mass. Two dogs were castrated …
246	Excluded	Title review	Journal Article	J. A. Grimes; C. J. Pagano; B. B. Boudreaux	2017	Primary frontal sinus squamous cell carcinoma in a dog treated with surgical excision	Canadian Veterinary Journal	58	1	79-82	An 8-year-old castrated male mixed breed dog was presented for a squamous cell carcinoma of the left frontal sinus. A partial craniectomy was performed and polytetrafluoroethylene mesh was placed over the craniectomy site. The dog recovered well with a good cosmetic outcome. Histopathology confirmed primary frontal sinus squamous cell carcinoma.
247	Excluded	Title review	Journal Article	H. Steinberg; R. R. Dubielzig; J. Thomson; G. Dzata	1995	Primary gastrointestinal lymphosarcoma with epitheliotropism in three Shar-pei and one Boxer dog	Veterinary Pathology	32	4	423-426	Three male Shar-pei dogs and one female spayed Boxer dog ranging in age from 4 months to 7 years, had 4-7 week histories of diarrhoea, progressive anorexia, weight loss, and vomiting. The dogs were depressed, lethargic, and hypoalbuminaemic, with losses of 23-39% of body weight. Endoscopic examination revealed gastric ulceration with areas of mucosal hyperaemia and pallor. Small nodules with occa…
248	Excluded	Title review	Journal Article	A. V. C. d. Amaral; F. Mucha; I. B. Oliveira; C. F. d. Carvalho; W. F. Ataide; K. C. Saturnino	2020	Primary ocular transmissible venereal tumor in a prepubescent female dog	Acta Scientiae Veterinariae	48	Suppl 1		Background: Canine transmissible venereal tumor (CTVT) is a peculiar neoplasm resulting from the transmission of host cancerous cells to another canid by implantation. Transmission occurs among reproductive age dogs, especially those with unrestricted sexual activity. It usually occurs on the external genitalia of dogs and other areas are unusual. However, implants have been described in injured …
249	Excluded	Title review	Journal Article	D. Cringanu; M. Militaru; M. Codreanu; A. Diaconescu; C. Preda; B. Gheongheos	2010	Profilactico-therapeutic strategies in the dog disorders malignant prostate	Lucrari Stiintifice Medicina Veterinara, Universitatea de Stiinte Agricole si Medicina Veterinara Ion Ionescu de la Brad" Iasi"	53	12(3	624-634	The aim of the work was to provide comparative information on human-animal evolutionary stages, identifying markers that allow early diagnosis of prostate cancer. By using several diagnostic methods are trying to determine the first moment of malignisation, with beneficial repercussions vis-a-vis the establishment in early, curable therapy, with the consequence extend survival and increase the de…
250	Excluded	Title review	Journal Article	P. J. Selman; J. A. Mol; G. R. Rutteman; A. Rijnberk	1994	PROGESTIN TREATMENT IN THE DOG .1. EFFECTS ON GROWTH-HORMONE, INSULIN-LIKE GROWTH-FACTOR-I AND GLUCOSE-HOMEOSTASIS	European Journal of Endocrinology	131	4	413-421	The effects of two synthetic progestins, medroxyprogesterone acetate (MPA) and proligestone (PROL), on the release of growth hormone (GH) and glucose metabolism were studied in two groups of eight ovariohysterectomized dogs. Eight injections of long-acting progestins were administered at 3-week intervals. Recovery was studied in four dogs of each treatment group in the 6 months following cessatio…
251	Excluded	Title review	Journal Article	M. J. Dobromylskyj; V. Richards; K. C. Smith	2021	Prognostic factors and proposed grading system for cutaneous and subcutaneous soft tissue sarcomas in cats, based on a retrospective study	Journal of Feline Medicine and Surgery	23	2	168-174	Objectives The objectives of this study included utilising a large database from a diagnostic laboratory to identify any breed, sex or age predilections for cutaneous and subcutaneous soft tissue sarcomas (STSs), and the most common anatomical locations. The second aim was to obtain clinical outcomes and to assess histological features of those tumours to identify any potentially useful prognosti…
252	Excluded	Title review	Journal Article	S. C. Chang; C. C. Chang; T. J. Chang; M. L. Wong	2005	Prognostic factors associated with survival two years after surgery in dogs with malignant mammary tumors: 79 cases (1998-2002)	Javma-Journal of the American Veterinary Medical Association	227	10	1625-1629	Objective-To identify prognostic factors for female dogs that have undergone surgical removal of malignant mammary tumors. Design-Retrospective case series. Animals-79 female dogs with malignant mammary tumors. Procedure-Information obtained from the medical records included breed, age, sex, tumor size (maximum diameter), number and location of affected mammary glands, time between tumor identifi…
253	Excluded	Title review	Journal Article	I. Boerman; G. T. Selvarajah; M. Nielen; J. Kirpensteijn	2012	Prognostic factors in canine appendicular osteosarcoma - a meta-analysis	BMC Veterinary Research [Electronic Resource]	8		56	BACKGROUND: Appendicular osteosarcoma is the most common malignant primary canine bone tumor. When treated by amputation or tumor removal alone, median survival times (MST) do not exceed 5 months, with the majority of dogs suffering from metastatic disease. This period can be extended with adequate local intervention and adjuvant chemotherapy, which has become common practice. Several prognostic …
254	Excluded	Title review	Journal Article	L. E. Chiti; R. Ferrari; P. Boracchi; E. Morello; L. Marconato; P. Roccabianca; G. Avallone; S. Iussich; A. Giordano; E. I. Ferraris; C. Agnoli; F. Dondi; D. Giacobino; F. Godizzi; D. Stefanello	2021	Prognostic impact of clinical, haematological, and histopathological variables in 102 canine cutaneous perivascular wall tumours	Veterinary & Comparative Oncology	19	2	275-283	Identification of prognostic factors for perivascular wall tumours (PWTs) is desirable to accurately predict prognosis and guide treatment. 100 and two dogs with surgically excised PWTs without distant metastasis were retrospectively enrolled in this multi-institutional study, and the impact of pre-treatment leukocyte parameters, clinical and histopathological variables on local recurrence (LR) a…
255	Excluded	Title review	Journal Article	S. Wakui; T. Muto; K. Yokoo; R. Yokoo; H. Takahashi; T. Masaoka; H. Hano; M. Furusato	2001	Prognostic status of p53 gene mutation in canine mammary carcinoma	Anticancer Research	21	1B	611-616	Background: The p53 gene mutations have been associated with the development of human breast and canine mammary neoplasms; breast carcinoma patients with alterations of p53 gene are considered to have a poor prognosis. Mammary carcinoma represents the most common malignant tumor in female dogs. However, the prognostic significance of p53 gene mutation in the dog has been unclear. Study design: Th…
256	Excluded	Title review	Journal Article	L. Pena; P. J. De Andres; M. Clemente; P. Cuesta; M. D. Perez-Alenza	2013	Prognostic Value of Histological Grading in Noninflammatory Canine Mammary Carcinomas in a Prospective Study With Two-Year Follow-Up: Relationship With Clinical and Histological Characteristics	Veterinary Pathology	50	1	94-105	In this prospective study, a canine-adapted histological grading method was compared with histopathological and clinical characteristics and was evaluated as a prognostic indicator in canine mammary carcinomas (CMCs). Recruited dogs with at least 1 malignant mammary tumor (n = 65) were clinically evaluated, surgically treated, and followed up (minimum follow-up 28 months, maximum 38 months). Hist…
257	Excluded	Title review	Journal Article	J. Rinck; R. Rinck; M. Rinck; R. Sabocanec; K. Culjak; B. Njari; A. Hadiosmanovic; M. Vucemilo	1998	Prostate diseases in the dog	Acta Veterinaria Brno	67	1	59-+	A retrospective study is presented of prostatic diseases diagnosed in 32 dogs over a period of 26 years in a private veterinary practice. Of the 32 diseased dogs, 19 patients were aged 6-10 years, 11 dogs were 11-15 years of age, and 2 animals were younger than 5 years. An unusual case of prostate carcinoma in a 2-year-old Dobermann is documented. Based on clinical, radiographic and ultrasonograp…
258	Excluded	Title review	Journal Article	S. V. Garde; A. R. Sheth; M. G. Shah; S. A. Kulkarni	1991	Prostate--an extrapituitary source of follicle-stimulating hormone (FSH): occurrence, localization, and de novo biosynthesis and its hormonal modulation in primates and rodents	Prostate	18	4	271-87	A comparative study on the immunocytochemical localization, de novo biosynthesis, and hormonal modulation of follicle-stimulating hormone (FSH) was carried out in the prostates of man, monkey, dog, guinea pig, hamster, rat, and mouse. FSH was localized in the cytoplasm of the prostatic epithelial cells. In some specimens, staining was also observed in the nucleus. Both pituitary as well as prosta…
259	Excluded	Title review	Journal Article	J. E. Evans, Jr.; W. Zontine; E. Grain, Jr.	1985	Prostatic adenocarcinoma in a castrated dog	Journal of the American Veterinary Medical Association	186	1	78-80	Atypical prostatic adenocarcinoma was diagnosed in a castrated dog. The gland was of normal size, contrary to what has been reported in most other cases in dogs. Metastases were not seen, even though radiography suggested metastasis to the external iliac lymph nodes and histologic examination revealed the neoplasm to have a moderately malignant character. Even though hormones have been implicated…
260	Excluded	Title review	Journal Article	C. Gilson	2016	Prostatic and testicular disease in older dogs	Summa, Animali da Compagnia	33	8	15-22	Prostatic and testicular disorders are frequently encountered in old male dogs. The symptoms association with prostatic disorders vary from infertility to septicaemia, making the diagnosis complex. It is sometimes difficult to perform surgery in older animals. Medical treatments are available and are used to stabilise the animal with prostatic inflammatory or infectious diseases. Castration is th…
261	Excluded	Title review	Journal Article	H. Ruetten; K. A. Wegner; M. F. Romero; M. W. Wood; P. C. Marker; D. Strand; S. A. Colopy; C. M. Vezina	2018	Prostatic collagen architecture in neutered and intact canines	Prostate	78	11	839-848	BackgroundProstate stiffness and increased collagen content both associate with the presence of urinary symptoms in men but mechanisms responsible, including impact of age and androgens, are unknown. Dogs develop prostate-related urinary dysfunction similar to humans, but mechanisms are also unknown. Mice have been used to examine how prostatic collagen accumulation affects voiding but whether mo…
262	Excluded	Title review	Journal Article	S. D. Johnston; K. Kamolpatana; M. V. Root-Kustritz; G. R. Johnston	2000	Prostatic disorders in the dog	Animal Reproduction Science	60		405-415	Common canine prostatic disorders include benign prostatic hypertrophy (BPH), prostatitis, prostatic cysts and prostatic adenocarcinoma. BPH is a spontaneous and age-related disorder of intact male dogs, which occurs in more than 80% male dogs over 5 years of age, and which is associated with clinical signs of sanguinous prostatic fluid, constipation and dysuria. BPH signs respond to castration o…
263	Excluded	Title review	Journal Article	D. J. Waters; D. G. Bostwick	1997	Prostatic intraepithelial neoplasia occurs spontaneously in the canine prostate	Journal of Urology	157	2	713-716	Purpose: Prostatic intraepithelial neoplasia (PIN) is the most likely precursor of human prostate cancer. Although the dog is the only non-human species in which spontaneous prostate cancer occurs frequently, the prevalence of PIN in the canine prostate is unknown. A naturally occurring animal model of PIN has not been described. Materials and Methods: To determine if high grade PIN occurs sponta…
264	Excluded	Title review	Journal Article	M. Schrank; S. Romagnoli	2020	Prostatic Neoplasia in the Intact and Castrated Dog: How Dangerous is Castration?	Animals	10	1		Simple Summary Castration of dogs is a routinely performed surgery to limit unwanted reproduction and prevent pathologies of the genital tract. Over the last two decades, the number of reports on possible long-term health risks has increased. Pet-owners have easier access to scientific publications and are concerned about reports on increased risks of castrated dogs for neoplastic diseases. Divul…
265	Excluded	Title review	Journal Article	C. Lea; D. Walker; C. A. Blazquez; O. Zaghloul; S. Tappin; D. Kelly	2022	Prostatitis and prostatic abscessation in dogs: retrospective study of 82 cases	Australian Veterinary Journal	100	6	223-229	Objectives To describe clinical signs, diagnostics, treatments and outcomes of prostatitis and prostatic abscesses of dogs in a referral population. Animals Eighty-two dogs diagnosed with prostatitis and/or prostatic abscesses from three referral hospitals. Procedures Retrospective case series. Results A total of 82 dogs were included, and the median age was nine years. Acute prostatitis was diag…
266	Excluded	Title review	Journal Article	J. Hall	2012	Pyometra in dogs: approaches to management and treatment	Veterinary Times	42	4		Pyometra is a common disease of the reproductive system, with up to 25 per cent of all entire female dogs developing the disorder before they reach the age of 10. Although surgical ovariohysterectomy definitively prevents future occurrence of pyometra and neoplasia of the female reproductive tract, medical management is an alternative treatment that preserves future breeding potential. Recurrence…
267	Excluded	Title review	Journal Article	F. Zublena; A. Tamborini; C. T. Mooney; S. M. North; M. A. Lobacz; D. Andrew; V. Woolhead; H. Covey; H. A. Schmid; D. B. Church; S. J. M. Niessen	2018	Radiotherapy and pasireotide treatment of a growth hormone producing pituitary tumor in a diabetic dog	Canadian Veterinary Journal	59	10	1089-1093	An 8-year-old castrated male border terrier dog was diagnosed with acromegaly resulting from a growth hormone secreting pituitary tumor. Sixteen daily fractions of radiation therapy were delivered followed, approximately 1 year later, by administration of pasireotide. The aforementioned treatment was considered effective and should be further evaluated in similar cases.
268	Excluded	Title review	Journal Article	R. K. Naz; S. K. Gupta; J. C. Gupta; H. K. Vyas; G. P. Talwar	2005	Recent advances in contraceptive vaccine development: a mini-review	Human Reproduction	20	12	3271-3283	Contraceptive vaccines (CV) may provide viable and valuable alternatives to the presently available methods of contraception. The molecules that are being explored for CV development either target gamete production [luteinizing hormone-releasing hormone (LHRH)/GnRH, FSH], gamete function [sperm antigens and oocyte zona pellucida (ZP)], and gamete outcome (HCG). CV targeting gamete production have…
269	Excluded	Title review	Journal Article	K. Rissetto; J. A. Villamil; K. A. Selting; J. Tyler; C. J. Henry	2011	Recent Trends in Feline Intestinal Neoplasia: an Epidemiologic Study of 1,129 Cases in the Veterinary Medical Database from 1964 to 2004	Journal of the American Animal Hospital Association	47	1	28-36	A retrospective epidemiologic study evaluated 1,129 feline intestinal tumor patients via data entered into the Veterinary Medical Database (VMDB) from 1964 to 2004. Cases were analyzed by breed, age, yr of diagnosis, tumor type, and location. The VMDB incidence of all intestinal tumors reported during this 40 yr period was 0.4%, with small intestinal tumors predominating. The most common intestin…
270	Excluded	Title review	Journal Article	L. Masson	2022	Reflections on dog sterilization	Settimana Veterinaria			38-39	No abstract
271	Excluded	Title review	Journal Article	C. R. Ribas; P. T. Dornbusch; M. R. d. Faria; A. F. P. d. F. Wouk; S. M. Cirio	2012	Relevant clinical alterations in female dogs with mammary neoplasias staged	Archives of Veterinary Science	17	1	60-68	The mammary gland neoplasias are commonly found in surgical clinic routine of small animals, being overcome in number of cases just for skin neoplasias. The mammary neoplasias bases mainly on the attack of female dogs no castrated or castrated after several ruts, in the geriatric age group, without any racial predisposition. Etiologically develops from the production of estrogen and progesterone …
272	Excluded	Title review	Journal Article	K. J. Baxter; J. K. Levy; C. H. Edinboro; S. L. Vaden; M. B. Tompkins	2012	Renal Disease in Cats Infected with Feline Immunodeficiency Virus	Journal of Veterinary Internal Medicine	26	2	238-243	Background: Feline immunodeficiency virus (FIV) and human immunodeficiency virus (HIV) infection cause similar clinical syndromes of immune dysregulation, opportunistic infections, inflammatory diseases, and neoplasia. Renal disease is the 4th most common cause of death associated with HIV infection. Objective: To investigate the association between FIV infection and renal disease in cats. Animal…
273	Excluded	Title review	Journal Article	R. Shafiee; A. Shariat; S. Khalili; H. Z. Malayeri; A. Mokarizadeh; A. Anissian; M. R. H. Ahmadi; E. Hosseini; M. Naderafif; S. Mohsenzadeh; M. H. Rasoulian; R. Rezapour; M. Pourzaer	2015	RETRACTED: Diagnostic investigations of canine prostatitis incidence together with benign prostate hyperplasia, prostate malignancies, and biochemical recurrence in high-risk prostate cancer as a model for human study (Retracted article. See vol.37, pg. 16419, 2016)	Tumor Biology	36	4	2437-2445	The aim of this study was to evaluate the prevalence of acute and chronic inflammation, benign prostatic hyperplasia (BPH), and cancer of the prostate glands in the canine as a human model in prostate disorders. The study was carried out on 12 cases of different male dogs of terrier (50 %), German shepherd (25 %) breeds, and Greden (25 %), and the age of the dogs ranged from 6 to 13 years (averag…
274	Excluded	Title review	Journal Article	F. Garcia Alvarez; G. Cazzuli; M. Ottado Babuglia; V. Sorriba	2022	Retrospective study of ultrasound findings in uterus and ovaries of unpregnant bitches to determine the frequency of appearance of the most common pathologies	Veterinaria	58	217		In the present retrospective study, we sought to establish the frequency of occurrence in non-pregnant bitches of echographic findings compatible with pathologies of the uterus and ovaries between 2011 and 2017 in the Imaging Service of the Small Animal Hospital of the Facultad de Veterinaria - Universidad de la Republica, Uruguay. In turn, these data were related to clinical signs, review inform…
275	Excluded	Title review	Journal Article	C. Girod-Ruffer; E. Muller; R. E. Marschang; K. Muller	2019	RETROSPECTIVE STUDY ON HYPERTHYROIDISM IN GUINEA PIGS IN VETERINARY PRACTICES IN GERMANY	Journal of Exotic Pet Medicine	29	C	87-97	Guinea pigs with a total thyroxine (TT4) value >66.9 nmol/l (>5.2 mu g/dl) were selected from the database of a private diagnostic laboratory. The submitting veterinarians were sent standardized questionnaires in order to assess background information on clinical signs, therapy and the success of the therapy in these cases. Information from 40 cases was evaluated. Eighteen of these animals were m…
276	Excluded	Title review	Journal Article	E. M. Kauth	1978	Review of 170 cases of perineal hernia in dogs between 1978 and 1982	Zur Hernia Perinealis beim HUnd. Behandlung und Ergebnis in den Jahren	85			All cases were intact males. Average age was 8.6 years. There was no breed predisposition. The hernias were unilateral in 25 dogs and bilateral in 145. Rectal sacculation was a concurrent finding in all cases. Prostatic disease (hypertrophy 139; prostatitis 2; adenocarcinoma 1) was found in 142 animals; 5 others had inguinal hernia. Retroflexion of the bladder, requiring immediate surgery, was do…
277	Excluded	Title review	Journal Article	Y. Takahashi; Y. Ohsato; M. Tanioka; Y. Ohmichi; A. Hirakawa; N. Yamamoto; M. Tanaka; M. Yoshida; K. Ohtsuka; K. Kuwahara; A. Ura	2013	Richter's syndrome in a dog	Journal of Animal Clinical Medicine	22	4	153-158	An 11-year-1-month old spayed Shih Tzu was diagnosed as suffering from B-cell chronic lymphocytic leukemia (B-CLL) by bone marrow aspiration biopsy and molecular analysis of the bone marrow using polymerase chain reaction (PCR). The disease went into clinical remission in response to chemotherapy with melphalan and prednisolone, and the medication was stopped on the 117 th day. The dog returned t…
278	Excluded	Title review	Journal Article	I. Leav; K. H. Schelling; J. Y. Adams; F. B. Merk; J. Alroy	2001	Role of canine basal cells in postnatal prostatic development, induction of hyperplasia, and sex hormone-stimulated growth; and the ductal origin of carcinoma	Prostate	48	3	210-24	BACKGROUND: The canine prostate has often been proposed as a model for abnormal growth of the human gland. Hyperplasia of the prostate is common in aging men and has been estimated to be present in 100% of old intact dogs. While prostatic carcinoma is common in older men, it appears to be rare in dogs and unlike the disease in humans, it occurs with relatively high frequency in castrated animals.…
279	Excluded	Title review	Journal Article	I. Leav; K. H. Schelling; J. Y. Adams; G. B. Merk; J. Alroy	2001	Role of canine basal cells in prostatic post natal development, induction of hyperplasia, sex hormone-stimulated growth; and the ductal origin of carcinoma	Prostate	47	3	149-163	BACKGROUND. The canine prostate has often been proposed as a model for abnormal growth of the human gland. Hyperplasia of the prostate is common in aging men and has been estimated to be present in 100% of old intact dogs. While prostatic carcinoma is common in older men it appears to be rare in dogs and unlike the disease in humans it occurs with relatively high frequency in castrated animals. S…
280	Excluded	Title review	Journal Article	H. Steger; L. Gaschen; D. Spreng	1997	Septic peritonitis caused by a ruptured ATOPA-tumor - Intensive care and treatment by open peritoneal lavage in a dog	Kleintierpraxis	42	1	53-+	A 10 year old female dog is presented with a past history of beeing spayed at the age of 7 months using the ATOPA method. The dog presented with a gastric tumor originating from the transplanted tissue leading to a ruptured stomach followed by peritonitis. The intensive care of this case including the following three main components are demonstrated. First, the chance of survival can be increased…
281	Excluded	Title review	Journal Article	N. Dogan; A. Taylan-Ozkan; C. Babur; C. Kose	2014	Seroprevalance of leishmaniosis and toxoplasmosis in healthy appearanced street dogs in Eskisehir	Turk Hijyen ve Deneysel Biyoloji Dergisi	71	1	27-34	OBJECTIVE: Leishmaniosis and toxoplasmosis can cause several symptoms in humans and animals and are important for public health. This study aimed to determine the seroprevalence of canine leishmaniosis (CanL) and toxoplasmosis in relation to sex, age and breed in healthy-looking street dogs in Eskisehir Province, Turkey. METHODS: Between July 2011 and November 2012, 185 healthy-looking street dog…
282	Excluded	Title review	Journal Article	J. H. Neta; L. A. D. Silva; K. M. Y. Shimura; R. C. Justino; G. W. Di Santis; M. I. M. Martins	2019	Sertolioma in a Canadian Husky: Relationship between Tumor, Hormones, Neurons and Skin	Acta Scientiae Veterinariae	47			Background: Sertolioma is a slow-growing, non-invasive, firm and nodular tumor, malignant in 10% to 22% of cases and with low metastatic potential. Old age and cryptorchidism increase up to 26 times its chances of development and associates it with malignancy. Paraneoplastic syndrome, shown in 20% to 30% of the animals, is due to the aromatization of testosterone or the direct production of estro…
283	Excluded	Title review	Journal Article	C. A. R. Santos; J. C. Melo; L. Sampaio; L. C. Ferari; F. B. C. Moura; F. B. Souza; P. E. Kobayashi; C. E. Fonseca-Alves; P. Okamoto; S. C. Rahal; A. Melchert	2022	Simultaneous occurrence of inflammatory bowel disease and trichomonosis in a Maine coon cat	Canadian Veterinary Journal-Revue Veterinaire Canadienne	63	3	281-291	A 2-year-old, 4.2 kg, spayed female, Maine coon cat was referred to the veterinary hospital for evaluation of hyporexia, slow growth, and chronic, intermittent, mucoid, bloody, voluminous, and fetid diarrhea. The diarrhea had been observed since the cat was acquired from a cattery at 4 months of age; with acute worsening in the 5 d before presentation. Abdominal palpation revealed moderate pain. …
284	Excluded	Title review	Journal Article	E. Gulersoy; S. S. Iyigun; A. Erturk; M. Ok	2021	Splenic mass in a dog: clinical case report	Journal of Advances in VetBio Science and Techniques	6	2	159-164	Splenic masses, the majority of which are formed by hemangiosarcomas, are frequently observed in dogs of older age compared to other species and ages. A 11-year-old non-neutered male Beagle was admitted to the hospital with the complaints of abdominal distension with non-specific findings such as anorexia, stagnation, and weight loss. Severe abdominal distension with pallor of mucous membranes on…
285	Excluded	Title review	Journal Article	F. Fracassi; L. Zagnoli; D. Rosenberg; T. Furlanello; M. Caldin	2014	Spontaneous acromegaly: A retrospective case control study in German shepherd dogs	Veterinary Journal	202	1	69-75	Acromegaly results from the overproduction of growth hormone in adulthood and is characterised by overgrowth of soft tissue and/or bone as well as insulin resistance. There are few data indicating the factors associated with this disease in dogs or its clinicopathological features and sequelae. The objective of this retrospective study was to catalogue and assess these aspects of the disease in G…
286	Excluded	Title review	Journal Article	A. Martinez; J. Martinez; A. Burballa; J. Martorell	2011	Spontaneous Thecoma in a Spayed Pet Ferret (Mustela putorius furo) with Alopecia and Swollen Vulva	Journal of Exotic Pet Medicine	20	4	308-312	A 4-year-old, spayed female ferret (Mustela putorius furo) presented for alopecia, pruritus, and swollen vulva. The ferret was treated for a suspected ovarian remnant at 1.5 years of age. On presentation, the physical examination revealed a large, hard, nonpainful caudal intraabdominal mass. The results of diagnostic blood tests and radiographic images were nonspecific relative to determining a d…
287	Excluded	Title review	Journal Article	Y. Sato	2011	Squamous cell carcinoma formed in the external auditory canal in a dog	Japanese Journal of Veterinary Dermatology	17	1	15-19	An eight-year and two-month old castrated dog was presented with pus-like exudate from the left ear. As a large number of bacteria and neutrophils were observed in the smear of the exudate, the dog was diagnosed as having bacterial otitis externa. Though the dog was treated with medication of antibiotics and repeated cleaning of the ear, no improvement was recognized. A nodule, 5 mm in diameter, …
288	Excluded	Title review	Journal Article	K. Dai; Y. Chu	1996	Studies and applications of NiTi shape memory alloys in the medical field in China	Bio-Medical Materials & Engineering	6	4	233-40	The biomedical study of NiTi shape memory alloys has been undertaken in China since 1978. A series of stimulating corrosion tests, histological observations, toxicity tests, carcinogenicity tests, trace nickel elements analysis and a number of clinical trials have been conducted. The results showed that the NiTi shape memory alloy is a good biomaterial with good biocompatibility and no obvious lo…
289	Excluded	Title review	Journal Article	J. D. O'Shea	1962	Studies on the canine prostate gland. I. Factors influencing its size and weight	Journal of Comparative Pathology	72		321-331	In 331 dogs the relationship between age and the size and the weight of the prostate was complex. Results indicate three developmental stages in adults: normal growth in young adults; hyper-plasia in middle age and involution in old age. The prostate of Scottish terriers was relatively much larger than that of other breeds. Atrophy is common in distemper and diabetes mellitus and, possibly in oth…
290	Excluded	Title review	Journal Article	A. T. B. Edney; P. M. Smith	1986	Study of obesity in dogs visiting veterinary practices in the United Kingdom	Veterinary Record	118	14	391-396	A total of 8268 dogs were surveyed in 11 veterinary practices during a period of six months in 1983. The primary purpose of the survey was to assess the level of obesity on a five point scale with properly identified criteria. Information on the clinical condition of each dog was also recorded as well as proportions of food types fed, particulars of breed, sex, age, sexual status and the dog's na…
291	Excluded	Title review	Journal Article	D. R. Krawiec; D. Heflin	1992	Study of prostatic disease in dogs: 177 cases (1981-1986)	Journal of the American Veterinary Medical Association	200	8	1119-1122	Historical and physical signs associated with prostatic disease diagnosed in dogs over a 5.5-year period were defined. 177 male dogs were determined to have prostatic abnormality. Of the 177 dogs, 87 were determined to have specific prostatic disease. The most common prostatic disease identified in this study was bacterial prostatitis, followed by prostatic cyst, prostatic adenocarcinoma, and ben…
292	Excluded	Title review	Journal Article	B. A. Vitalaru; I. Dragomiristeanu; I. A. Birtoiu; C. Pandelas; M. A. Florea	2013	Subtotal intracapsular resection of prostate adenoma with total ablation of the intraprostatic urethra in dogs	Lucrari Stiintifice Medicina Veterinara, Universitatea de Stiinte Agricole si Medicina Veterinara Ion Ionescu de la Brad" Iasi"	56	2023-04-03	267-273	Subtotal intracapsular resection of prostate adenoma with total ablation of the intraprostatic urethra and urinary continence preservation in dogs is an operation that has a high degree of difficulty and it is done in severe cases, acute blockage of the urinary and digestive transit, consecutive to total prostate volume augmentation. Subtotal prostatectomy is indicated in valuable breeding dogs f…
293	Excluded	Title review	Journal Article	Y. J. Kwon; G. H. Suh; S. S. Kang; H. J. Kim	2018	Successful management of proteinuria and systemic hypertension in a dog with renal cell carcinoma with surgery, telmisartan, and amlodipine	Canadian Veterinary Journal	59	7	759-762	An 11-year-old neutered male Yorkshire terrier dog was presented with a 3-week history of hematuria and anorexia. A unilateral renal mass was detected and surgically removed. The renal mass was diagnosed on histopathologic examination as a renal carcinoma. Supportive medical therapy was carried out and persistent systemic hypertension was managed using telmisartan.
294	Excluded	Title review	Journal Article	B. Lang	2020	Sudden death due to acute hemoabdomen and hypovolemia from a ruptured splenic hemangiosarcoma in a German shepherd dog	Canadian Veterinary Journal	61	11	1203-1205	A 12-year-old neutered male German shepherd dog was evaluated after dying suddenly at home. A few hours prior to the unexpected death the dog displayed anorexia and lethargy. Post-mortem examination and histopathology led to a diagnosis of marked hemoabdomen and hypovolemia due to a single ruptured splenic hemangiosarcoma. Copyright and/or publishing rights held by the Canadian Veterinary Medical…
295	Excluded	Title review	Journal Article	J. M. Wypij; L. P. de Lorimier	2012	Surgery and radiation therapy for extramedullary plasmacytoma of the penile mucosa in a dog	Canadian Veterinary Journal	53	9	992-4	A 10-year-old neutered male Italian greyhound dog was presented because it had a penile plasmacytoma. Surgery followed by radiation therapy resulted in local control and survival for 1688 days. This is the first report of surgery and definitive radiation therapy for curative intent therapy of extramedullary penile plasmacytoma in a dog.
296	Excluded	Title review	Journal Article	A. Nam; S. H. Hong; H. C. Jee; W. J. Lee; H. Myung; D. H. Kim	2022	Surgical management of a metastatic vertebral tumour originating from a mammary adenocarcinoma in a dog	Veterinarni Medicina	67	12	644-650	An 11- year-old spayed female Toy Poodle presented with acute tetraparesis. A small subcutaneous mass was found in the right trunk region, and the magnetic resonance revealed a compressive spinal cord lesion due to an irregular bone proliferation at the third cervical vertebra. After surgical resection of the vertebral lesion, the neurological symptoms improved, and the patient could walk on her …
297	Excluded	Title review	Journal Article	F. Maggio; S. Pizzirani; T. Pena; M. Leiva; C. G. Pirie	2013	Surgical treatment of epibulbar melanocytomas by complete excision and homologous corneoscleral grafting in dogs: 11 cases	Veterinary Ophthalmology	16	1	56-64	Objective The aim of the study was to evaluate the efficacy, outcome, and complications following penetrating sclerokeratoplasty and frozen homologous corneoscleral grafting for the management of extensive canine epibulbar melanocytomas. Methods Medical records of canine patients treated at three different veterinary hospitals between 1999 and 2010 were reviewed. Signalment, location and extent o…
298	Excluded	Title review	Journal Article	S. Kouno; M. Shimada; A. Sato; N. Kanno; S. Suzuki; Y. Harada; D. Hasegawa; Y. Hara	2020	Surgical treatment of rostrotentorial meningioma complicated by foraminal herniation in the cat	Journal of Feline Medicine and Surgery	22	12	1230-1237	Objectives This study was performed to evaluate retrospectively the clinical signs, complications and postoperative outcomes of feline intracranial meningioma (IM) with concurrent cingulate, transtentorial and foramen magnum herniations. Methods The medical records and MRI scans of cats with IM and cerebral herniation were reviewed. Cases involving concurrent cingulate, transtentorial and foramen…
299	Excluded	Title review	Journal Article	M. V. R. Kustritz	2012	Survey of owners of dogs with prostate carcinoma for identification of risk factors	Clinical Theriogenology	4	2	149-157	Fifty owners of dogs with prostate carcinoma were sent questionnaires to identify risk factors for development of disease. Response rate was 68.1%. The population was not shown to be unique in regards to occurrence of neoplasia in related dogs, occurrence of other disease in affected dogs, age at castration, diet, activity level, housing, or exposure to tobacco smoke.
300	Excluded	Title review	Journal Article	M. E. Prado; T. L. Apel; I. L. Augusto; A. F. Manieri; C. P. Fracacio; F. S. Barros; P. C. Jark	2020	Survey of the use and therapeutic risks of contraceptives in female dogs and cats	Ars Veterinaria	36	1	52-58	Mammary neoplasms are the most frequent cancer in bitches and mostly of them are malignant. Among the main causes of these neoplasms are the genetic factor, age, late ovariohysterectomy, obesity and contraceptive use. Although the use of contraceptives in female dogs and cats is extremely harmful and can lead to various problems such as uterine infections and mammary cancer, in Brazil its marketi…
301	Excluded	Title review	Journal Article	A. D. Weaver	1983	Survey with follow-up of 67 dogs with testicular Sertoli cell tumours	Veterinary Record	113	5	105-107	In the 67 cases reviewed, the mean age at diagnosis was 9.5 years (sd plus or minus 2.1, range 3-17). The most commonly affected breeds were Boxer, Cairn Terrier, Labrador Retriever, Border Collie, German Shepherd and Rough Collie. The left side was affected in 28 dogs (42%), the right in 35 (52.5%) and both sides in four (6%). Twenty testicles were abdominal (left, seven; right, 13), seven were …
302	Excluded	Title review	Journal Article	S. Cunha; K. Corgozinho; H. Justen; K. Silva; J. Leite; A. M. Ferreira	2016	Survival and Disease-free Interval of Cats with Mammary Carcinoma Treated with Chain Mastectomy	Acta Scientiae Veterinariae	44			Background: Mammary tumors are extremely common in cats and have high metastatic rates with poor prognosis. The main objective of the present study was to evaluate the disease free interval and survival in cats undergoing radical mastectomy as sole therapy. Materials, Methods & Results: Twenty cats with mammary tumors and no evidence of distant metastasis were studied. General health and concomit…
303	Excluded	Title review	Journal Article	M. Duque-Velasco; P. M. H. Romero	2022	Survival in female dogs with mammary neoplasia	Revista Mvz Cordoba	27	3		Objective. To evaluate selected biological and histological factors associated with the survival of female dogs with mammary neoplasms. Materials and methods. An epidemiological study was performed based on the medical records of 72 female dogs diagnosed with mammary neoplasms. Associations between the characteristics of the female dogs, their reproductive status, the presence of parturition, the…
304	Excluded	Title review	Journal Article	R. Graf; K. Gruntzig; G. Boo; M. Hassig; K. W. Axhausen; S. Fabrikant; M. Walle; D. Meier; F. Guscetti; G. Folkers; V. Otto; A. Pospischil	2016	Swiss Feline Cancer Registry 1965-2008: the Influence of Sex, Breed and Age on Tumour Types and Tumour Locations	Journal of Comparative Pathology	154	2023-03-02	195-210	Cancer registries are valuable sources for epidemiological research investigating risk factors underlying different types of cancer incidence. The present study is based on the Swiss Feline Cancer Registry that comprises 51,322 feline patient records, compiled between 1965 and 2008. In these records, 18,375 tumours were reported. The study analyses the influence of sex, neutering status, breed, t…
305	Excluded	Title review	Journal Article	C. Tullio; S. Uccheddu	2021	Symptomatic hyperthiroidism associated with carcinoma in a dog	Dog Behavior	7	2	33-37	A mongrel dog, 9-year-old, 22.5 kg neutered female was evaluated for a constant state of anxiety, rest-lessness and dysorexia. Since she was adopted, at estimated age of 3 years, by a colleague in veterinary medicine she carries out, on her dog, a clinical and neurological examination, and the blood-biochemical and urinary tests, aimed to exclude organics problems, possible causes of the clinical…
306	Excluded	Title review	Journal Article	C. Bulliot; L. Flenghi; C. Levrier	2021	Synoviosarcoma and its treatment by partial arthrectomy in a pet rabbit	Point Veterinaire	52	422 (Part 1	56-60	A 12-year-old spayed female rabbit (Oryctolagus cuniculus) is presented for a lameness of the left foreleg with a one-week growth. The animal appears healthy. A close examination shows a painless swollen elbow. Radiographies reveal decreased bone density of the olecranon. Partial arthrectomy is performed. Bacteriological and fungal cultures performed on biopsy and synovial fluid are negative. A h…
307	Excluded	Title review	Journal Article	R. Sabita; C. Dale; R. Kabita; I. C. Datta	2022	Terminal multicentric lymphoma in a Swiss mountain dog: a case report	Indian Journal of Veterinary Pathology	46	1	78-81	A neutered male Swiss Mountain dog, 7 years 9 months in age (63.6 kg), was presented to the clinic on July 16, 2021 with the complaint of not eating well, vomiting occasionally, drinking excessively and urinating more than usual for nearly 10 days. The faecal excreta, dark black in colour, soft in consistency, and emitting foetid odour was noticed for a few weeks. Unabated extremely painful turgi…
308	Excluded	Title review	Journal Article	F. Mir	2014	Testicular asymmetry in dogs	Summa, Animali da Compagnia	31	8	35-40	Testicular asymmetry is often seen in older dogs. The most common cause is testicular tumours. Testicular asymmetry may be caused by other rarer conditions such as epididymitis or orchitis, torsion of the spermatic cord, hydroceles, spermatoceles, testicular cysts and certain scrotal diseases (tumours, scrotites, hernias). The diagnosis is often made on clinical examination and confirmed by ultra…
309	Excluded	Title review	Journal Article	E. Bianchi; A. M. Cantoni; L. Poncelet	2020	The acoustically evoked short latency negative response (ASNR) in a unilaterally deaf cat with histologically-confirmed cochleosaccular degeneration	Bmc Veterinary Research	16	1		Background A negative potential is occasionally recorded in humans and animals with profound deafness during brainstem auditory evoked potential (BAER) tests if loud intensities are used. This acoustically evoked short latency negative response (ASNR) is hypothesized to be of saccular origin. The sensitivity to sound of vestibular end organs is also used to produce vestibular evoked myogenic pote…
310	Excluded	Title review	Journal Article	I. J. Fidler; R. S. Brodey	1967	The biological behavior of canine mammary neoplasms	Journal of the American Veterinary Medical Association	151		1311-1318	Mammary tumours were diagnosed histologically in 161 of 6, 162 bitches examined at the University of Pennsylvania Veterinary Hospital between 1963 and 1966; 85 (52.7%) were malignant, 67 (41.8%) were benign, and 9 (5.5%) were potentially malignant. The median age was 10 years. Statistically significant differences were not demonstrable for the known oestrous cycle patterns of bitches bearing beni…
311	Excluded	Title review	Journal Article	J. E. Hart	2014	The body has a brake: micrin is a postulated new gonadal hormone curbing tissue overgrowth and restricting reproduction	Medical Hypotheses	83	6	775-786	There is evidence for an unrecognised classical hormone secreted by the mammalian gonad. This postulated hormone - 'micrin' (pronounced 'my-crin') - represents the body's brake against tissue overgrowth. When oestrogens are administered in high doses to female rats there is a considerable (non-artefactual) increase in the relative size and weight of organs such as the pituitary, adrenals, uterus …
312	Excluded	Title review	HAND	S. Zuckerman; T. McKeown	1938	The Canine Prostate in Relation to Normal and Abnormal Testicular Ctanges	Journal of Pathology and Bacteriology	46		2019-07-01	The prostate and testes of 243 dogs were examined histologically. The prostates were measured, and after fixation their volumes were determined by displacement of water. The average measurements are given for different breeds in three age groups, v iz, sexually immature, mature dogs up to five years and mature dogs of six years and over. The figures show no relationship between breed and size of …
313	Excluded	Title review	Journal Article	S. Handl; C. Iben	2012	The current situation of obesity in the dog and cat I: Risk factors, associated diseases and pathophysiological background	Kleintierpraxis	57	4	196-+	The current situation of obesity in the dog and cat I: Risk factors, associated diseases and pathophysiological background Recent surveys have reported a prevalence of obesity in dogs and cats in industrialized countries of about 40%. The risk factors for obesity in dogs are female gender, castration, middle age, certain breeds, feeding of treats and table scraps, a low level of exercise, and hav…
314	Excluded	Title review	Journal Article	W. Beauvais; J. M. Cardwell; D. C. Brodbelt	2012	The effect of neutering on the risk of mammary tumours in dogs - a systematic review	Journal of Small Animal Practice	53	6	314-322	A commonly-stated advantage of neutering bitches is a significant reduction in the risk of mammary tumours, however the evidence for this has not previously been assessed by systematic review. The objectives of this study were to estimate the magnitude and strength of evidence for any effect of neutering, or age of neutering, on the risk of mammary tumours in bitches. A systematic review was cond…
315	Excluded	Title review	Journal Article	G. Erdogan	2022	The gynecological controls in the elderly female dogs	Journal of the Hellenic Veterinary Medical Society	73	1	3583-3588	In canine geriatric medicine has many different research areas such as cardiology, endocrinology, dentistry. However, diagnosing many related diseases and complications can be late related to thoughts that spayed dog's genital exams are thought of as unneeded approaches. Reproductive infections, mammary/gynecologic tumoural diseases, and their complications decrease their life quality and have a …
316	Excluded	Title review	Journal Article	C. Kijan; S. Hugen; R. E. Thomas; A. M. Oberbauer; P. A. J. Leegwater; H. Fieten; A. J. German; P. J. J. Mandigers	2023	The Histopathological Characteristic of Gastric Carcinoma in the Belgian Tervueren and Groenendael Dog: A Comparison of Two Classification Methods	Animals [Electronic Resource]	13	9	3	Gastric carcinoma is generally considered to be a rare disease in dogs, carrying a grave prognosis. However, in the Tervueren and Groenendael varieties of the Belgian Shepherd dog breed, the disease is highly prevalent. While histopathology is the gold standard for diagnosing gastric carcinoma, there is no general consensus on the methods for histological classification in these cases. Biopsies o…
317	Excluded	Title review	Journal Article	J. Obradovich; R. Walshaw; E. Goullaud	1987	The influence of castration on the development of prostatic carcinoma in the dog. 43 cases (1978-1985)	Journal of Veterinary Internal Medicine	1	4	183-187	Prostatic carcinoma (PC) was diagnosed in 43 dogs at the Michigan State University between 1978 and 1985. Of the 43 dogs with histologically confirmed PC, 19 (44.19%) had been castrated at least three years before the development of any prostatic disease. Seven of the castrates had been neutered at less than 12 months of age. Fourteen dogs (32.55%) were presented as intact males at the time of di…
318	Excluded	Title review	Journal Article	O. Balogh; N. Borruat; A. Andrea Meier; S. Hartnack; I. M. Reichler	2018	The influence of spaying and its timing relative to the onset of puberty on urinary and general behaviour in Labrador Retrievers	Reproduction in Domestic Animals	53	5	1184-1190	Benefits and risks of spaying on the behaviour of female dogs are controversially discussed. Increased aggressiveness and male urinary behaviour were postulated to be the consequence of masculinization after spaying in some female dogs. To investigate if spaying or its timing relative to the onset of puberty may have a masculinization effect, urinary behaviour, that is, frequency of urination, ur…
319	Excluded	Title review	Journal Article	S. L. Wang; C. Dawson; L. N. Wei; C. T. Lin	2019	The investigation of histopathology and locations of excised eyelid masses in dogs	Veterinary Record Open	6	1		Background Eyelid masses are the most common ocular diseases in dogs. However, there are no studies specifically investigating the location of eyelid masses. Methods 118 dogs with 119 eyelid masses were included. Medical records and pathology reports were retrospectively reviewed at National Taiwan University veterinary hospital and Vision Eyecare Centre for Animals between 2012 and 2017. Results…
320	Excluded	Title review	Journal Article	Q. Wang; M. J. Kessler; T. B. Kensler; P. C. Dechow	2016	The Mandibles of Castrated Male Rhesus Macaques (Macaca mulatta): The Effects of Orchidectomy on Bone and Teeth	American Journal of Physical Anthropology	159	1	31-51	Objectives: The objectives of this study were to evaluate the long-term effects of orchidectomy and low testosterone on the craniofaciodental development and maintenance of skeletal and oral health in rhesus macaques. Materials and Methods: Mandibles of four castrated and intact age-matched male rhesus monkeys (Macaca mulatta) from Cayo Santiago were compared for mandibular morphology and teeth, …
321	Excluded	Title review	Journal Article	K. Ochiai; S. Sutijarit; M. Uemura; M. Morimatsu; M. Michishita; E. Onozawa; M. Maeda; T. Sasaki; M. Watanabe; Y. Tanaka; T. Omi	2021	The number of glutamines in the N-terminal of the canine androgen receptor affects signalling intensities	Veterinary and Comparative Oncology	19	2	399-403	Most male dogs are castrated at young ages, making them easy to rear following androgen deprivation. Although the incidence of canine prostate cancer is low, several patients have resistance to androgen therapy and poor clinical prognosis. These outcomes are similar to those of end-stage human androgen-independent prostate cancer. The androgen receptor (AR) of canines has two polyglutamine (polyQ…
322	Excluded	Title review	Journal Article	A. Max	2022	The protective effect of ovariectomy against mammary tumors in bitches - a slightly different view	Zycie Weterynaryjne	97	2	90-93	The aim of this article is to present different view on the gonadectomy of female dogs, for decades considered as gold standard in prevention of gynaecological disorders and also mammary gland tumors. Recently however, this routine practice is increasingly perceived as controversial procedure. Ovariectomy will certainly remain routine surgery in small animals, but the optimal bitch age for spayin…
323	Excluded	Title review	Journal Article	N. M. Stocklin-Gautschi; M. Hassig; I. M. Reichler; M. Hubler; S. Arnold	2001	The relationship of urinary incontinence to early spaying in bitches	Journal of Reproduction & Fertility - Supplement	57		233-6	It is still controversial whether a bitch should be spayed before or after the first oestrus. It would be desirable to spay bitches at an age that would minimize the side effects of neutering. With regard to the risk of mammary tumours, early spaying must be recommended because the incidence of tumours is reduced considerably. The aim of the present study was to determine whether early spaying al…
324	Excluded	Title review	Journal Article	S. Goericke-Pesch; A. Wehrend	2009	The use of GnRH-agonists in companion animal medicine	Tieraerztliche Praxis Ausgabe Kleintiere Heimtiere	37	6	410-+	Short acting GnRH agonists can be successfully used in the dog for estrus induction after daily application. Following an initial stimulation, slow release GnRH agonist implants cause a downregulation of pituitary GnRH receptors. Due to the blockade of sex steroids a temporary reversible hormonal castration is achieved. Although the licensed indication for the GnRH implant Suprelorin (R) is induc…
325	Excluded	Title review	Journal Article	C. Wongsaengchan; D. E. F. McKeegan	2019	The Views of the UK Public Towards Routine Neutering of Dogs and Cats	Animals	9	4		Simple Summary While the routine neutering of pet dogs and cats is very common, it impacts on animal welfare and can be ethically problematic. Using an online and in person questionnaire, we investigated for the first time the attitudes of the UK public to the routine neutering of dogs and cats. The respondents (n = 451) expressed views both supporting and opposing routine neutering, but predomin…
326	Excluded	Title review	Journal Article	T. J. Van Winkle; E. Bruce	1993	Thrombosis of the portal vein in eleven dogs	Veterinary Pathology	30	1	28-35	Case records from the small animal necropsy service of the University of Pennsylvania (Philadelphia, PA) from January 1981 through August 1990 were searched for reports of animals with grossly visible portal vein thrombi. Eleven dogs identified from their case materials as having portal vein thrombosis were used for this study. The age of the dogs ranged from 2 to 13 years, and there were five sp…
327	Excluded	Title review	Journal Article	A. D. Miller; A. Alcaraz; S. P. McDonough	2008	Tonsillar lymphangiomatous polyp in an adult dog	Journal of Comparative Pathology	138	4	215-217	A 1 male spayed cocker spaniel dog, aged 8 years, developed a large, smooth pedunculated mass arising, from the right palatine tonsil. Histology revealed that the mass was composed of many, variably dilated, thin-walled lymphatic channels filled with pale eosinophilic fluid lacking red blood cells and embedded in a dense, fibrovascular stroma. The dilated lymphatic channels were lined by a single…
328	Excluded	Title review	Journal Article	M. Peltola; T. Salo; K. Oikarinen	1992	Toxic effects of various retrograde root filling materials on gingival fibroblasts and rat sarcoma cells	Endodontics & Dental Traumatology	8	3	120-4	The aim of this in vitro study was to evaluate the effect of amalgam, glass ionomer, composite and titanium on the growth of gingival fibroblasts (GF) and rat sarcoma cells (UMR) in vitro. The cells were either obtained from gingival biopsies taken during deliberation of unerupted canines (GF) or were of commercial origin (UMR). Equal numbers of cells were placed on culture dishes and incubated f…
329	Excluded	Title review	Journal Article	L. U. S. Diamantino; A. P. d. Oliveira; K. d. S. Andrade; M. W. d. C. Santos; Z. S. Pereira; F. L. d. M. Mendonca; L. C. A. d. S. Vieira	2021	Transmissible venereal tumor associated with cutaneous metastasis and leishmaniasis in a bitch	Acta Scientiae Veterinariae	49	Suppl 1		Background: The Transmissible Venereal Tumor (TVT) is a round cell neoplasia, of contagious nature, common in the canine species, which mainly affects external genitalia. Despite metastasis being uncommon, the extragenital involvement can occur via the lymphatic or hematogenous route to regional lymph nodes, skin, subcutaneous tissue, nasal and oral mucosa, as well as the central nervous system. …
330	Excluded	Title review	Journal Article	G. Atalan; P. E. Holt; F. J. Barr; P. J. Brown	1999	Ultrasonographic estimation of prostatic size in canine cadavers	Research in Veterinary Science	67	1	2015-07-01	The purpose of this study was to determine the accuracy of transabdominal ultrasound in estimating the volume and weight of the canine prostate gland, to derive a simple formula from actual and ultrasonographic prostate measurements for estimating prostate volume and weight, and to evaluate the reproducibility of ultrasonographic measurements of linear prostate dimensions. The prostate volume and…
331	Excluded	Title review	Journal Article	S. Schafer-Somi; D. Klein; H. B. BecerIklIsoy; S. Sabitzer; S. S. Ay; A. R. Agaoglu; I. Kucukaslan; D. Kaya; O. A. Aksoy; S. Aslan	2009	Uterine progesterone receptor and leukaemia inhibitory factor mRNA expression in canine pregnancy	Reproduction in Domestic Animals	44	s2	109-114	The study investigated the expression of genes for progesterone receptor (PR) and for the cytokine leukaemia inhibitory factor (LIF) in the uterine tube and uterine horn tissues from pregnant and non-pregnant bitches. The aim was to study whether a relation existed between the likely biological effectiveness of progesterone (P4) and the change in the uterine expression of LIF mRNA during pregnanc…
332	Excluded	Title review	Journal Article	N. I. Christensen; P. H. Brain; V. Langova; A. B. Flory	2013	Vaginal discharge in a spayed dog with multiple distinct malignancies	Australian Veterinary Journal	91	7	287-291	Background An 11-year-old female spayed Labrador Retriever was presented with clinical signs of oestrus and vaginal bleeding. Historically, the dog had not cycled and had been spayed at less than 6 months of age. Results Extensive investigation culminated in the diagnosis of an ovarian granulosa cell tumour. The patient had a history of localised grade III mast cell tumour 5 years prior and hepat…
333	Excluded	Title review	Journal Article	O. T. Yilmaz; M. Ucmak; Z. Gunay; I. Kirsan	2013	Vaginal fold prolapse and transmissible venereal tumour related to ovarian remnant syndrome in a bitch: a case report	Veterinarni Medicina	58	12	628-632	A four-year-old cross-breed and neutered bitch weighing 24 kg, was presented with vaginal bleeding for one month and a vaginal mass identified two previously. An ovariohysterectomy operation was performed at two years of age; however, mating subsequently continued. Vaginal bleeding and an irregular-shaped, oedematous vaginal mass (12 x 9 x 7 cm) were detected on clinical examination. The bitch al…
334	Excluded	Title review	Journal Article	D. Spreux	2010	Vaginal mass in a young adult dog	Point Veterinaire	41	305	57-62	A case involving an 11-month old Carlin dog is described. In this case, the dog was brought for consultation because of the presence of a protuberant mass outside of the vulva. The unsightly nature of the mass was the main reason for the consultation, as the mass did not appear to cause any discomfort to the dog. Examination of the external genital area showed the mass to be firm, approximately 5…
335	Excluded	Title review	Journal Article	M. V. Root-Kustritz	2012	Value of specific history and physical examination findings and diagnostic test results for differentiation of benign from malignant prostate disease in dogs	Clinical Theriogenology	4	1	49-54	Electronic medical records with a final diagnosis of prostate disease were retrieved from the electronic medical record system of a veterinary academic referral hospital. Data gathered included signalment, age at time of admission, clinical signs including gross hematuria, stranguria or dysuria, dripping of bloody fluid from the prepuce unassociated with urination, urinary incontinence and inappr…
336	Excluded	Title review	Journal Article	S. G. Hofmann; F. K. Sechser; A. Wehrend	2011	Veterinary counselling concerning the spaying of bitches - a survey of veterinary practices and clinics in Germany	Kleintierpraxis	56	12	633-641	Veterinary counselling concerning the spaying of bitches - a survey of veterinary practices and clinics in Germany Spaying is one of the most common surgical procedures carried out in veterinary practice. When deciding about an elective castration of a bitch, it is essential to calculate between the expected benefits and the possible risks of adverse reactions. The veterinary surgeon has the duty…
337	Excluded	Title review	Journal Article	K. Boes; K. Zimmerman; G. Saunders; L. O'Rourke; N. Crawford; C. Ober; N. Lambrechts; J. Miller	2009	What is your diagnosis? Shoulder mass in a dog with lameness	Veterinary Clinical Pathology	38	4	511-515	An adult castrated male Golden Retriever of unknown age was presented with a history of weight loss and progressive left thoracic limb lameness. On physical examination, a solid mass was palpated on the left scapula that had areas of lysis on radiographs and an area of cortical bone loss on ultrasound. Hepatomegaly, abdominal distension, and numerous intra-abdominal soft tissue masses were also f…
338	Excluded	Title review	Journal Article	A. R. Martins	2019	Wistar mouse dermis recellularization	Recelularizacao de derme de rato Wistar	48			Skin lesions are normal to all species, regardless of gender or age. The skin, being the largest organ of the body and serving as a primary barrier to the chemical, physical and biological aggressions of the environment, is the first to suffer injuries and the consequences thereof. In animals these lesions may be due to fights, fights and/or predations, and also, as in humans, there is a very com…
339	Excluded	Title review	Journal Article	A. R. Martins; G. S. S. Matias; V. F. Batista; M. A. Miglino; P. Fratini	2020	Wistar rat dermis recellularization	Research in Veterinary Science	131		222-231	Skin lesions are normal to all species, regardless of gender or age. The skin, the largest organ of the body, has function as a primary barrier to the chemical, physical and biological aggressions of the environment. In animals, these lesions may be due to fights and/or predations, also as in humans, there is a very common cause of dermal lesions that are caused by burns and carcinomas. Looking f…
340	Excluded	Title review	HAND	P. W. Concannon, Spraker, T.R., Casey, H.W., Hansel, W.	1981	Gross and histopathologic effects of medroxyprogesterone acetate and progesterone on the mammary glands of adult beagle bitches					No abstract
341	Excluded	Abstract - Concept	Report	unknown	1940	56th Annual Session	Anatomical Record	76	2	1997-01-01	ADAMS, A. E., and GRANGER, B. Effects in mice of single subcutaneous implants of frog pituitaries: 2. APGAR, C. S. The anatomical basis for certain postpartum reactions of the bitch toward her pups in various types of dogs: 61. BAKER, D. D., and SELLMAN, A. H. Differential staining of the interstitial tissue of the ovary and testis [Demonstr.]: 81. BERKOWITZ, P., EVERSOLE, W. J., and GAUNT, R. Re…
342	Excluded	Abstract - Concept	Journal Article	W. H. Huang; A. T. Liao; P. Y. Chu; S. H. Zhai; I. F. Yen; C. H. Liu	2017	A 3-year surveillance on causes of death or reasons for euthanasia of domesticated dogs in Taiwan	Preventive Veterinary Medicine	147		2023-10-01	Over the last 2 decades, there has been growing interest in research on the mortality of domesticated pets. These studies relied on an effective data-collecting system. During 2012-2014, a real-time reporting system was designed for mortality data in owned dogs and cats. The present retrospective study aimed to report on the causes of death (CODs) or reasons for euthanasia (RFEs) in domesticated …
343	Excluded	Abstract - Concept	Journal Article	E. G. Sonneschein	1988	A case-control study of nutritional factors and spontaneous breast cancer in pet dogs	Dissertation Abstracts International, B	49	6		Obesity and high intake of fat, independently, have been shown to increase the incidence of breast cancer (BC) in laboratory animals. Human studies however, have reported contradictory findings. Since canine BC is similar to human BC, a case-control study was conducted using 150 pet dogs diagnosed with BC at the School of Veterinary Medicine, University of Pennsylvania during 1982-83. Two control…
344	Excluded	Abstract - Concept	Journal Article	E. A. Giuliano; R. Chappell; B. Fischer; R. R. Dubielzig	1999	A matched observational study of canine survival with primary intraocular melanocytic neoplasia	Veterinary Ophthalmology	2	3	185-190	A retrospective histopathological study was performed to evaluate the effect of primary intraocular melanocytic neoplasia on canine survival. Tumour size, location within the globe, extent of infiltration and mitotic index were analysed for their potential to predict survival. A total of 244 cases of dogs with melanocytic tumours submitted to the Comparative Ocular Pathology Laboratory of Wiscons…
345	Excluded	Abstract - Concept	Journal Article	S. J. Schectman; A. Khanam; M. N. D. Walters; E. Kirwan; W. R. Sylvester; F. A. Khan	2022	A retrospective study of canine transmissible venereal tumour in Grenada, West Indies	Veterinary Medicine and Science	8	3	1008-1012	Background: Canine transmissible venereal tumour (CTVT) is a naturally occurring neoplasia affecting dogs worldwide. Previous CTVT studies in Grenada were limited to case records of dogs with neoplastic conditions at a veterinary diagnostic laboratory. Objectives: The present retrospective study aimed to determine the occurrence and risk factors of CTVT in a wider population of owned dogs present…
346	Excluded	Abstract - Concept	Journal Article	G. P. Burrai; A. Gabrieli; V. Moccia; V. Zappulli; I. Porcellato; C. Brachelente; S. Pirino; M. Polinas; E. Antuofermo	2020	A Statistical Analysis of Risk Factors and Biological Behavior in Canine Mammary Tumors: A Multicenter Study	Animals	10	9		Simple Summary: The increase in the incidence of neoplastic disease represents a relentless challenge in veterinary medicine, and many efforts aimed to increase early diagnosis and life perspective have been made. Canine mammary tumors are the most common neoplasm and one of the leading causes of death in female dogs. Using a large number of data from three academic institutions, we found that do…
347	Excluded	Abstract - Concept	Journal Article	J. Rodriguez; D. R. Killick; L. Ressel; A. E. de los Monteros; A. Santana; S. Beck; F. Cian; J. S. McKay; P. J. Noble; G. L. Pinchbeck; D. A. Singleton; A. D. Radford	2021	A text-mining based analysis of 100,000 tumours affecting dogs and cats in the United Kingdom	Scientific Data	8	1		Cancer is a major reason for veterinary consultation, especially in companion animals. Cancer surveillance plays a key role in prevention but opportunities for such surveillance in companion animals are limited by the lack of suitable veterinary population health infrastructures. In this paper we describe a pathology-based animal tumour registry (PTR) developed within the Small Animal Veterinary …
348	Excluded	Abstract - Concept	Journal Article	M. Soare; G. Dinescu; S. Curtseit; N. Tudor; C. Vlagioiu	2012	Additional data on the epidemiology of mammary tumoral lesions in bitches	Revista Romana de Medicina Veterinara	22	3	107-114	The present study has been carried out between October 2010 and May 2011 at the Faculty of Veterinary Medicine - Bucharest tries to follow and update the epidemiologic data regarding mammary tumor lesions in bitches (the most frequent neoplasm disease) as well as to determinate the role of anamnesis in setting up a reliable prognosis. During the mentioned period of time 31 bitches (of different b…
349	Excluded	Abstract - Concept	Journal Article	J. T. Ross; T. D. Scavelli; D. T. Matthieson; A. K. Patinak	1991	Adenocarcinoma of the apocrine glands of the anal sac in dogs: a review of 32 cases	Journal of the American Animal Hospital Association	27	3	349-355	Between 1982 and 1988 at the Animal Medical Center in New York adenocarcinoma of the apocrine glands of the anal sac was diagnosed in 32 dogs by histological examination of tumours or of metastatic lesions. The average age was 10.8 years; 30 were female (26 spayed). Metastasis was detected on radiographs in 18 before surgery, 13 of which had iliac lymphadenopathy. Anal sac tumour excision was per…
350	Excluded	Abstract - Concept	Journal Article	J. M. Rafalko; K. M. Kruglyak; A. L. McCleary-Wheeler; V. Goyal; A. Phelps-Dunn; L. K. Wong; C. D. Warren; G. Brandstetter; M. C. Rosentel; L. DiMarzio; L. M. McLennan; A. L. O'Kell; T. A. Cohen; D. S. Grosu; J. Chibuk; D. W. Y. Tsui; I. Chorny; A. Flory	2023	Age at cancer diagnosis by breed, weight, sex, and cancer type in a cohort of more than 3,000 dogs: Determining the optimal age to initiate cancer screening in canine patients	Plos One	18	2		The goal of cancer screening is to detect disease at an early stage when treatment may be more effective. Cancer screening in dogs has relied upon annual physical examinations and routine laboratory tests, which are largely inadequate for detecting preclinical disease. With the introduction of non-invasive liquid biopsy cancer detection methods, the discussion is shifting from how to screen dogs …
351	Excluded	Abstract - Concept	Journal Article	M. Simpson; S. Albright; B. Wolfe; E. Searfoss; K. Street; K. Diehl; R. Page	2019	Age at gonadectomy and risk of overweight/obesity and orthopedic injury in a cohort of Golden Retrievers	Plos One	14	7		Introduction In the United States, gonadectomy is common and widely promoted as a component of responsible pet ownership. The recent publication of several studies examining the effect of gonadectomy on future health has challenged long-held assumptions and recommendations for gonadectomy in companion animals. The purpose of this study was to characterize the associations between gonadectomy and …
352	Excluded	Abstract - Concept	Journal Article	D. M. Houston	1989	An integrated study of colonic disease in the dog	Dissertation Abstracts International. B, Sciences and Engineering	50	4	1278-1279	Over a two year period, 56 dogs with signs of colonic disease were studied. Colonic disease developed at a mean age of 5.8+or-3.65 years. In comparison to the hospital population, neutered males, spayed females and intact males had a greater risk of developing colonic disease, and intact females had a lower risk. Airedale Terriers, Bearded Collies, English Pointers and Fox Terriers appeared to be…
353	Excluded	Abstract - Concept	Journal Article	J. I. Shin; H. Y. Lim; H. W. Kim; B. J. Seung; J. H. Ju; J. H. Sur	2016	Analysis of Obesity-Related Factors and their Association with Aromatase Expression in Canine Malignant Mammary Tumours	Journal of Comparative Pathology	155	1	15-23	This study was designed to investigate the role of obesity in canine malignant mammary tumours (CMMTs), by assessing aromatase expression and the regulatory roles of immune mediators such as cyclo-oxygenase-2 (COX2), prostaglandin E-2 (PGE(2)), nuclear factor kappa beta (NF-kappa B), hypoxia inducible factor-1 alpha (HIF-1 alpha cc) and adipokines (i.e. leptin) in lean, optimal body weight, overw…
354	Excluded	Abstract - Concept	Journal Article	unknown		Annual Report of the Veterinary Department, 1946					Staff shortage was aggravated by difficulties in obtaining modern equipment and this has hampered the first stages of development schemes. There were 178 new outbreaks of BOVINE CONTAGIOUS PLEURO - PNEUMONIA involving nearly 20, 000 cattle. The situation is a cause of grave concern. All calves on government farms were vaccinated against BOVINE CONTAGIOUS ABORTION with Strain 19 between four and e…
355	Excluded	Abstract - Concept	Journal Article	E. Jones; J. Alawneh; M. Thompson; R. Allavena	2021	Association between case signalment and disease diagnosis in urinary bladder disease in Australian cats and dogs	Journal of Veterinary Diagnostic Investigation	33	3	498-505	Urinary bladder diseases are common in dogs and cats; however, there is little published work on urinary bladder disease in Australian pets. We identified pathology records of Australian dogs and cats with urinary bladder tissue submitted to the University of Queensland Veterinary Laboratory Service during 1994-2016 (n = 320). We described the proportion of bladder diseases in dogs and cats, and …
356	Excluded	Abstract - Concept	Journal Article	C. Salt; P. J. Morris; D. Wilson; E. M. Lund; A. J. German	2019	Association between life span and body condition in neutered client-owned dogs	Journal of Veterinary Internal Medicine	33	1	89-99	Background There is an association between overweight status and life span in kenneled dogs, but a similar association has not been reported for pet dogs. Objectives To examine the effects of being overweight in middle age on the life span of neutered client-owned dogs. Animals Fifty-thousand seven-hundred eighty seven middle-aged neutered client-owned dogs attending a network of approximately 90…
357	Excluded	Abstract - Concept	Journal Article	M. S. Kent; J. H. Burton; G. Dank; D. L. Bannasch; R. B. Rebhun	2018	Association of cancer-related mortality, age and gonadectomy in golden retriever dogs at a veterinary academic center (1989-2016)	Plos One	13	2		Golden retriever dogs have been reported to have an increased prevalence of cancer compared to other breeds. There is also controversy over the effect spay or neuter status might have on longevity and the risk for developing cancer. The electronic medical records system at an academic center was searched for all dogs who had a necropsy exam from 1989-2016. 9,677 canine necropsy examinations were …
358	Excluded	Abstract - Concept	Journal Article	L. E. Selmic; S. D. Ryan; A. Ruple; W. E. Pass; S. J. Withrow	2018	Association of tibial plateau leveling osteotomy with proximal tibial osteosarcoma in dogs	Javma-Journal of the American Veterinary Medical Association	253	6	752-756	OBJECTIVE To assess for any association between a history of tibial plateau leveling osteotomy (TPLO) and subsequent development of proximal tibial osteosarcoma in dogs. DESIGN Matched case-control study. ANIMALS 34 client-owned dogs in which proximal tibial osteosarcoma was diagnosed between January 2005 and December 2012 (cases) and 79 dogs without osteosarcoma, matched 3:1 to cases (when possi…
359	Excluded	Abstract - Concept	Journal Article	G. Edmunds; S. Beck; K. U. Kale; I. Spasic; D. O'Neill; D. Brodbelt; M. J. Smalley	2023	Associations Between Dog Breed and Clinical Features of Mammary Epithelial Neoplasia in Bitches: an Epidemiological Study of Submissions to a Single Diagnostic Pathology Centre Between 2008-2021	Journal of Mammary Gland Biology and Neoplasia	28	1		Mammary cancer is one of the most common neoplasms of dogs, primarily bitches. While studies have been carried out identifying differing risk of mammary neoplasia in different dog breeds, few studies have reported associations between dog breeds and clinical features such as number of neoplastic lesions found in an individual case or the likelihood of lesions being benign or malignant. Such epide…
360	Excluded	Abstract - Concept	Journal Article	A. Egenvall; A. Nodtvedt; H. von Euler	2007	Bone tumors in a population of 400 000 insured Swedish dogs up to 10 y of age: incidence and survival	Canadian Journal of Veterinary Research-Revue Canadienne De Recherche Veterinaire	71	4	292-299	The objectives of this study were to describe the incidence of, survival until, and survival after the diagnosis of canine bone tumors by breed, sex, age, and geographic location of residence. Dogs under 10 y old and insured by a Swedish insurance company between 1995 and 2002 were studied. In total, 764 dogs had claims for bone tumors, and the incidence rate was 5.5 cases per 10 000 dog-years at…
361	Excluded	Abstract - Concept	Journal Article	L. J. van Rooyen; E. Hooijberg; F. Reyers	2018	Breed prevalence of canine lymphoma in South Africa	Journal of the South African Veterinary Association	89			Lymphoma is a common haematopoietic neoplasm in dogs. Several breeds have been shown to have a predisposition to lymphoma; however, very little information exists regarding the South African dog population. This study assessed whether any breed had increased odds of developing lymphoma compared with others, and also investigated the effects of age, sex and neutering status on disease prevalence. …
362	Excluded	Abstract - Concept	Journal Article	A. M. Norris; E. J. Laing; V. E. O. Valli; S. J. Withrow; D. W. Macy; G. K. Ogilvie; J. Tomlinson; D. McCaw; G. Pidgeon; R. M. Jacobs	1992	Canine bladder and urethral tumors: a retrospective study of 115 cases (1980-1985)	Journal of Veterinary Internal Medicine	6	3	145-153	In studies of 115 dogs with neoplasms of the lower urinary tract seen between 1980 and 1985, most tumours were malignant (97%) and of epithelial origin (97%). Lower urinary tract tumours were more common in older dogs weighing > 10 kg. The following significant associations were found using the University of Guelph hospital population as control; there was no sex predisposition although the femal…
363	Excluded	Abstract - Concept	Journal Article	P. Sudjaidee; S. Pornsukarom	2020	Canine cutaneous tumors in Sriracha district, Chonburi province, Thailand: a retrospective analysis of relative frequency and risk factors	Veterinary Integrative Sciences	18	3	205-215	A retrospective epidemiological study was conducted to identify a relative frequency of canine cutaneous tumors between January 2018 - December 2019 across Sriracha district, Chonburi province, Thailand and demonstrated the associations between age, sex, neuter status, breed types, anatomical locations, and body weight with skin tumors diagnosis. A total of 94 canine biopsy specimens according to…
364	Excluded	Abstract - Concept	Journal Article	D. Sanchez; R. Sanchez-Verin; H. Corona; A. Gutierrez; L. Nunez-Ochoa; J. Paredes; G. Cesarman-Maus	2019	Canine lymphoma: Pathological and clinical characteristics of patients treated at a referral hospital	Veterinaria Mexico	6	2		Non-Hodgkin's lymphomas are common canine cancers with variable demographic and clinical presentations. Their pathological characterization and treatment lag far behind those of humans. We describe consecutive lymphoma patients detected over a one-year period at the National Autonomous University of Mexico (UNAM). Of 4,512 dogs: 220 (4.9%) had a cancer diagnosis, of which 27 (0.6%) had lymphoma (…
365	Excluded	Abstract - Concept	Journal Article	J. E. Moulton; D. O. Taylor; C. R. Dorn; A. C. Andersen	1970	Canine mammary tumors	Pathologia Veterinaria	7	4	289-320	A retrospective study was conducted of 1,366 cases of canine mammary neoplasms derived from 3 different populations of dogs. The mean ages for occurrence of mammary tumors varied between populations studied from the ninth to eleventh years with malignant neoplasms tending to occur later than benign. Irradiation had no effect on incidence. Poodles had the largest numbers of papillary adenomas and …
366	Excluded	Abstract - Concept	Journal Article	E. A. Petrov; K. Ilievska; P. Trojacanec; I. Celeska; G. Nikolovski; I. Gjurovski; T. Dovenski	2014	Canine mammary tumours - clinical survey	Macedonian Veterinary Review	37	2	129-134	Mammary tumours are the second most frequent neoplasia in dogs, mainly affecting older female patients. Approximately 50% of the mammary tumours are malignant with high percentage of mortality, if not treated in time. The aim of this study was to analyze the data of canine patients with mammary tumours, to evaluate the type of tumours, as well as the relationship between tumour incidence and dogs…
367	Excluded	Abstract - Concept	Journal Article	C. Naranjo; R. R. Dubielzig; K. R. Friedrichs	2007	Canine ocular histiocytic sarcoma	Veterinary Ophthalmology	10	3	179-185	Objective To describe and characterize histiocytic sarcoma (HS) first detected in the eyes of dogs using the large database at the comparative ocular pathology laboratory of Wisconsin (COPLOW). Methods Cases diagnosed as HS were selected from the COPLOW database. Slides were reviewed to describe the cellular morphology, localize the tumor within the globe, record the tumor distribution and measur…
368	Excluded	Abstract - Concept	Journal Article	W. A. Ware; D. L. Hopper	1999	Cardiac tumors in dogs: 1982-1995	Journal of Veterinary Internal Medicine	13	2	95-103	A Veterinary Medical Database search from 1982 to 1995 identified 1,383 dogs with tumors of the heart from a total population of 729,265 dogs (0.19% incidence). Hemangiosarcoma (HSA) was the most common cardiac tumor identified. In the subset of dogs with specific histologic diagnoses, the number with HSA was almost 10-fold that of the 2nd most common tumor, aortic body tumor. Primary heart tumor…
369	Excluded	Abstract - Concept	Journal Article	G. E. Moore; K. D. Burkman; M. N. Carter; M. R. Peterson	2001	Causes of death or reasons for euthanasia in military working dogs: 927 cases (1993-1996)	Journal of the American Veterinary Medical Association	219	2	209-214	Objectiv--To determine causes of death or reasons for euthanasia in a population of military working dogs. Design-Retrospective study. Animals-927 military working dogs. Procedure-Records of all military working dogs that died during the period from 1993 to 1996 were evaluated for cause of death or reason for euthanasia by review of necropsy and histopathology reports, death certificates, and dai…
370	Excluded	Abstract - Concept	Journal Article	L. C. Oliveira; M. Fernandes; A. J. R. Peixoto; F. Barros; C. M. M. Coelho; V. A. Nogueira; S. A. Caldas	2022	Clinical, epidemiological, and histopathological aspects of breast cancer in female dogs at Federal Rural University of Rio de Janeiro Veterinary Hospital	Brazilian Journal of Veterinary Medicine	44		e000722	This study aimed to evaluate the clinical, epidemiological, and histopathological aspects of canine breast tumors at the Federal Rural University of Rio de Janeiro Veterinary Hospital (VH-UFRRJ) between April 2017 and October 2018. The study included 137 female canine dogs with mammary neoplasia who underwent a mastectomy. The animals were evaluated using a standard form that guided anamnesis and…
371	Excluded	Abstract - Concept	Journal Article	R. Schneider	1983	Comparison of age- and sex-specific incidence rate patterns of the leukemia complex in the cat and the dog	Journal of the National Cancer Institute	70	5	971-977	Data on cancer cases in cats and dogs were collected systematically by the Animal Neoplasm Registry of Alameda and Contra Costa Counties, California, a population-based animal tumour registry. Aetiological relationships were examined on the basis of comparisons of age-specific, sex-specific, and age-neutered-specific incidence rate patterns of the leukaemias. Age-adjusted annual incidence rates f…
372	Excluded	Abstract - Concept	Journal Article	R. Schneider	1970	Comparison of age, sex, and incidence rates in human and canine breast cancer	Cancer	26	2	419-26	A 5‐year collection of cases of human breast cancer in males and females from the Alameda County Tumor Registry and a 5‐year collection of canine cases from the Alameda‐Contra Costa Counties Animal Neoplasm Registry were compared on age distribution, crude and age‐adjusted incidence rates, and agespecific incidence rate pattern. To facilitate comparisons, ages of dogs were converted to human equi…
373	Excluded	Abstract - Concept	Journal Article	T. Seim-Wikse; E. Skancke; A. Nodtvedt; E. Jorundsson; T. Grotmol; A. T. Kristensen; C. R. Bjornvad	2019	Comparison of body condition score and other minimally invasive biomarkers between dogs with gastric carcinoma and dogs with chronic gastritis	Javma-Journal of the American Veterinary Medical Association	254	2	226-235	OBJECTIVE To identify minimally invasive biomarkers to help differentiate dogs with gastric carcinoma from those with chronic gastritis. DESIGN Prospective study. ANIMALS 15 dogs with gastric carcinoma, 29 dogs with chronic gastritis, and 7 healthy dogs. PROCEDURES Dogs with clinical signs of upper gastrointestinal tract disease for > 14 days that underwent gastroscopy or necropsy for collection …
374	Excluded	Abstract - Concept	Journal Article	J. M. Belanger, Bellumori, T.P., Bannasch, D.L., Famula, T.R. and Oberbauer, A.M.	2017	Correlation of neuter status and expression of heritable disorders					Background Gonadectomy, or neutering, is a very common surgery for dogs having many positive effects on behavior, health, and longevity. There are also certain risks associated with neutering including the development of orthopedic conditions, cognitive decline, and a predisposition to some neoplasias. This study was designed specifically to identify if a correlation exists between neuter status …
375	Excluded	Abstract - Concept	Journal Article	C. R. White, Hohenhaus, A.E., Kelsey, J., Procter-Gray, E.	2011	Cutaneous MCTs: Associations with Spay/Neuter Status, Breed, Body Size, and Phylogenetic Cluster	J Am Anim Hosp Assoc	47	3		Certain breeds are known to be overrepresented among mast cell tumor (MCT) patients, but other risk factors have not been evaluated. This study presents results from a case-control study of 252 dogs with grade 2 or grade 3 cutaneous MCT. Increased risk for MCT development was found in spayed females (adjusted odds ratio [OR], 4.11), boxers (adjusted OR, 6.09), Labrador retrievers (adjusted OR, 3.…
376	Excluded	Abstract - Concept	Journal Article	J. L. Tuohy; M. H. Shaevitz; L. D. Garrett; A. Ruple; L. E. Selmic	2019	Demographic characteristics, site and phylogenetic distribution of dogs with appendicular osteosarcoma: 744 dogs (2000-2015)	Plos One	14	12		Objective To report demographic characteristics of a contemporary population of dogs with appendicular osteosarcoma and assess the relationship between demographic characteristics, site distribution, and phylogenetic breed clusters. Design Retrospective case series. Methods A search of the Veterinary Medical Database was performed for dogs with appendicular osteosarcoma as a new diagnosis. Entrie…
377	Excluded	Abstract - Concept	Journal Article	P. F. Bennett; R. Taylor; P. Williamson	2018	Demographic risk factors for lymphoma in Australian dogs: 6201 cases	Journal of Veterinary Internal Medicine	32	6	2054-2060	Background: Lymphoma is common in the dog. Studies of population risk factors primarily have been derived from referral institution or insurance data. Objective: To identify and quantify the host risk factors for lymphoma in a broad population of Australian dogs. Animals: Data on 6201 client owned dogs were retrieved from a commercial veterinary laboratory, a general practice group and 2 referral…
378	Excluded	Abstract - Concept	Journal Article	G. L. Edmunds; M. J. Smalley; S. Beck; R. J. Errington; S. Gould; H. Winter; D. C. Brodbelt; D. G. O'Neill	2021	Dog breeds and body conformations with predisposition to osteosarcoma in the UK: a case-control study	Canine Medicine and Genetics	8	2		Background Osteosarcoma is an aggressive and painful bone neoplasm in dogs. Previous studies have reported epidemiological associations suggesting that large body mass, long bone length and the genetics of certain breeds including the Rottweiler are associated with elevated osteosarcoma risk. However, these studies were often limited by selection bias and confounding factors, and have rarely offe…
379	Excluded	Abstract - Concept	Journal Article	M. Spoerri; F. Guscetti; S. Hartnack; A. Boos; C. Oei; O. Balogh; R. M. Nowaczyk; E. Michel; I. M. Reichler; M. P. Kowalewski	2015	Endocrine control of canine mammary neoplasms: serum reproductive hormone levels and tissue expression of steroid hormone, prolactin and growth hormone receptors	Bmc Veterinary Research	11			Background: Neoplasms of the mammary gland are among the most common diseases in female domestic dogs (Canis familiaris). It is assumed that reproductive hormones influence tumorigenesis in this species, although the precise role of the endocrine milieu and reproductive state is subject to continuing discussion. In line with this, a recent systematic review of available data on the development of…
380	Excluded	Abstract - Concept	Journal Article	K. R. Luethcke; L. A. Trepanier; A. N. Tindle; J. D. Labadie	2022	Environmental exposures and lymphoma risk: a nested case-control study using the Golden Retriever lifetime study cohort	Canine Medicine and Genetics	9	10		Lymphoma is the second most common cancer affecting Golden Retrievers and is hypothesized to arise through a complex interaction of genetic and environmental factors. The aim of this nested case-control study was to investigate the association between potential environmental pollutant sources and lymphoma risk among Golden Retrievers participating in the Golden Retriever Lifetime Study. Forty-nin…
381	Excluded	Abstract - Concept	Journal Article	C. Prymak; L. J. McKee; M. H. Goldschmidt; L. T. Glickman	1988	Epidemiologic, clinical, pathologic, and prognostic characteristics of splenic hemangiosarcoma and splenic hematoma in dogs: 217 cases (1985)	Journal of the American Veterinary Medical Association	193	6	706-712	Data on age, sex, and breed were obtained for 92 dogs with splenic haemangiosarcoma (SHS) and for 125 dogs with splenic haematoma (SHA). Body weight, clinical and surgical pathological findings, and survival time were obtained for 59 dogs (64.1%) with SHS and for 91 dogs (72.8%) with SHA. Splenic haemangiosarcoma was significantly more common in dogs 8 to 13 years old, and SHA was more common in …
382	Excluded	Abstract - Concept	Journal Article	A. Pierini; G. Lubas; E. Gori; D. Binanti; F. Millanta; V. Marchetti	2019	Epidemiology of Breed-Related Mast Cell Tumour Occurrence and Prognostic Significance of Clinical Features in a Defined Population of Dogs in West-Central Italy	Veterinary Sciences	6	2		Canine mast cell tumours (MCTs) present a wide variety of challenging clinical behaviours in terms of predicting the prognosis and choosing appropriate treatment. This study investigated the frequency, risk, and prognostic factors of MCTs in dogs admitted to a single veterinary teaching hospital (VTH). Breed, age, sex, and sexual status in ninety-eight dogs with MCTs (MCT-group) were compared wit…
383	Excluded	Abstract - Concept	Journal Article	H. D. Silva; A. R. de Oliveira; R. D. Horta; A. C. R. Merisio; B. V. de Sena; M. C. C. de Souza; M. C. Flecher	2019	Epidemiology of Canine Mammary Gland Tumours in Espirito Santo, Brazil	Acta Scientiae Veterinariae	47			Background: Mammary tumours represent about 50 to 70% of all neoplasms in female dogs and their occurrence is directly related to the reproductive status and patient's age. The purpose of this research was to apply the Brazilian consensus on diagnosis, prognosis and treatment of canine mammary tumours and to define the regional epidemiological aspects of canine mammary gland tumours in Vitoria me…
384	Excluded	Abstract - Concept	Journal Article	J. Rodriguez; A. Santana; P. Herraez; D. R. Killick; A. E. d. l. Monteros	2022	Epidemiology of canine mammary tumours on the Canary Archipelago in Spain	BMC Veterinary Research	18	268		Background: Mammary gland tumours are the most frequently diagnosed tumours in the female dogs but just a few studies have analysed their epidemiology. Therefore, we set out to describe the epidemiology of canine mammary cancer in the Canary Archipelago, Spain. We analysed a pathology tumour registry (PTR) and identified 7362 samples obtained from 5240 female dogs resident on the Canary Archipela…
385	Excluded	Abstract - Concept	Journal Article	P. P. Mendonca	2015	Epidemiology of oral cancer in dogs: a multicentric study	Perfil epidemiologico do cancer de boca em caes: estudo multicentrico	154	164		The frequent occurrence and high morbidity and lethality of oral cancer in dogs attach great importance to the problem, which constitutes a relevant issue not only for monitoring, but also to allow characterize risk populations and optimize parameters for the prevention, protection and patient care. The aim of this study was to evaluate the epidemiological of a survey convenience sample of dogs d…
386	Excluded	Abstract - Concept	Journal Article	K. Kohler; M. Reinacher	2000	Epidemiology of tumors and tumor like lesions of the endocrine system and the gonads of necropsied dogs	Tieraerztliche Praxis Ausgabe Kleintiere Heimtiere	28	5	305-310	Prevalence of tumors and tumor-like lesions of the gonads and the endocrine system in 1500 dogs necropsied in the years 1997 to 1999 is estimated. Such tumors form the second most frequent type of neoplasias after lymphomas, even if nodular hyperplasias are not included. Nodular hyperplasia of the adrenal glands is the most often occurring proliferative lesion followed by interstitial cell tumors…
387	Excluded	Abstract - Concept	Journal Article	A. Carnio; C. Eleni; C. Cocumelli; L. E. B. d. Pino; S. Simeoni; V. Spallucci; P. Scaramozzino	2020	Evaluation of intrinsic and extrinsic risk factors for dog visceral hemangiosarcoma: a retrospective case-control study register-based in Lazio region, Italy	Preventive Veterinary Medicine	181		181	The genetic and breed susceptibility of visceral hemangiosarcoma in dogs has been studied, but there is no evidence of environmental risk factors as reported in human medicine. We conducted a case-control study in which the sampling population was the list of canine oncology cases of the Animal Tumour Registry of Lazio region, Italy (2009-2017). We defined cases as dogs with visceral hemangiosarc…
388	Excluded	Abstract - Concept	Journal Article	A. P. B. Barreira; L. R. L. Andrade; D. S. Oliveira; I. U. d. Rocha; C. F. P. d. M. Carvalho; S. M. G. Thome	2021	Evaluation of the prediction of bitches and cats to breast neoplasm in municipalities of Rio de Janeiro	Archives of Veterinary Science	26	3	88-99	This study aims to identify epidemiological factors that could predispose the companion animals of Seropedica and other cities in Rio de Janeiro to the development of breast cancer, as well as to analyze the veterinarian's contribution in preventing the disease. For this, questionnaires answered by tutors in an awareness campaign about breast cancer in bitches and cats were evaluated to identify …
389	Excluded	Abstract - Concept	Journal Article	D. W. MacVean; A. W. Monlux; P. S. Anderson, Jr.; S. L. Silberg; J. F. Roszel	1978	Frequency of canine and feline tumors in a defined population	Veterinary Pathology	15	6	700-715	The Tulsa Registry of Canine and Feline Neoplasms was concerned with a defined population in a delimited geographic area. Only tumours histologically confirmed by registry pathologists were included in frequency statistics based on the annual dog and cat populations presented to veterinarians. During the first registry year, about 1% of the 63 504 dogs and 0.5% of the 11 909 cats had one or more …
390	Excluded	Abstract - Concept	Journal Article	C. R. Sundburg; J. M. Belanger; D. L. Bannasch; T. R. Famula; A. M. Oberbauer	2016	Gonadectomy effects on the risk of immune disorders in the dog: a retrospective study	Bmc Veterinary Research	12			Background: Gonadectomy is one of the most common procedures performed on dogs in the United States. Neutering has been shown to reduce the risk for some diseases although recent reports suggest increased prevalence for structural disorders and some neoplasias. The relation between neuter status and autoimmune diseases has not been explored. This study evaluated the prevalence and risk of atopic …
391	Excluded	Abstract - Concept	Journal Article	J. A. Villamil; C. J. Henry; A. W. Hahn; J. N. Bryan; J. W. Tyler; C. W. Caldwell	2009	Hormonal and sex impact on the epidemiology of canine lymphoma	Journal of Cancer Epidemiology	591753	21		The Surveillance Epidemiology and End Results data demonstrate that the risk of non-Hodgkin lymphoma is lower for women, but that the incidence increases after fifty years of age, at which menopause is regularly reached, suggesting that female hormones may be protective for NHL. This study examines the influence of sex on lymphoma risk in a relevant large animal model. Records for dogs in the Vet…
392	Excluded	Abstract - Concept	Journal Article	G. Ru; B. Terracini; L. T. Glickman	1998	Host related risk factors for canine osteosarcoma	Veterinary Journal	156	1	31-39	A case-control study using the Veterinary Medical Data Base (VMDB) was conducted to test the hypothesis that increasing height and increasing weight are important risk factors for osteosarcoma in dogs. The role of other host factors was also explored. The cases comprised 3062 purebred dogs with histologically or radiographically confirmed osteosarcoma admitted to 24 veterinary teaching hospitals …
393	Excluded	Abstract - Concept	Journal Article	M. Vascellari; K. Capello; A. Carminato; C. Zanardello; E. Baioni; F. Mutinelli	2016	Incidence of mammary tumors in the canine population living in the Veneto region (Northeastern Italy): Risk factors and similarities to human breast cancer	Preventive Veterinary Medicine	126		183-189	Although mammary gland tumors (MT) are the most-common type of tumor in intact female dogs, there is little information about their incidence in dog population. Data on MT in female dogs was retrieved from the Animal Tumor registry of dogs and cats of Venice and Vicenza provinces during 2005-2013 and was analyzed to visualize crude incidence rates by breed and across age categories. Overall, 2744…
394	Excluded	Abstract - Concept	HAND	T. A. Ajadi; F. A. Makinde; O. O. Adebayo; A. I. Adeleye	2018	Incidence, indication and prognosis of ovariohysterectomy in dogs in Abeokuta, Nigeria	Sokoto Journal of Veterinary Sciences	16	2	47-53	Case records of dogs that underwent ovariohysterectomy at the Veterinary Teaching Hospital, Federal University of Agriculture, Abeokuta (FUNAAB) between January, 2010 and December, 2016 were reviewed to determine the prevalence, indication and prognosis of this surgical condition. Data recorded include breed and age of the dogs at presentation and reason for ovariohysterectomy. Information on typ…
395	Excluded	Abstract - Concept	Journal Article	M. D. Perez Alenza; E. Tabanera; L. Pena	2001	Inflammatory mammary carcinoma in dogs: 33 cases (1995-1999)	Journal of the American Veterinary Medical Association	219	8	1110-4	OBJECTIVE: To determine epidemiologic, clinical, and pathologic characteristics of inflammatory mammary carcinoma (IC) in dogs._x000D_ DESIGN: Retrospective study._x000D_ ANIMALS: 33 dogs with IC and 153 dogs with malignant mammary tumors other than IC._x000D_ PROCEDURES: Medical records were reviewed, and signalment, history, physical examination findings, and results of thoracic radiography and…
396	Excluded	Abstract - Concept	Journal Article	I. Mikaelian; T. L. Gross	2002	Keloidal fibromas and fibrosarcomas in the dog	Veterinary Pathology	39	1	149-153	Sixteen dogs (2-12 years of age) presented with one (n = 15) or two (n = 1) cutaneous nodules (n = 16) or a dermal plaque (n = 1). Intact males (n = 9) and neutered males (n = 4) were more affected than were females (n = 3). Histologically, these lesions were characterized by focal dermal and subcutaneous deposition of thick hyalinized collagen fibers intermingled with fibroblasts, and in 13 of 1…
397	Excluded	Abstract - Concept	Journal Article	H. D. L. Bentubo; M. A. Tomaz; E. F. Bondan; M. A. Lallo	2007	Life expectation and causes of death in dogs in the metropolitan area of Sao Paulo (Brazil)	Ciencia Rural	37	4	1021-1026	In order to evaluate the canine life expectation in the metropolitan area of Sao Paulo, as well as the causes of death of these animals, data related to 2,011 dogs attended at a University Veterinary Hospital or collected from veterinary clinics, kennels and private owners were analysed. It was observed that the median age of the dogs at death due to all causes was 36 months old. Dogs of medium, …
398	Excluded	Abstract - Concept	Journal Article	A. R. Michell	1999	Longevity of British breeds of dog and its relationships with sex, size, cardiovascular variables and disease	Veterinary Record	145	22	625-629	The results of a questionnaire provided data about owners' perceptions of the cause of death of over 3000 British dogs. The mean age at death tall breeds, all causes) was 11 years one month, but in dogs dying of natural causes it was 12 years eight months. Only 8 per cent of dogs lived beyond Is, and 64 per cent of dogs died of disease or were euthanased as a result of disease. Nearly 16 per cent…
399	Excluded	Abstract - Concept	Journal Article	E. Kim; C. Choe; J. G. Yoo; S. I. Oh; Y. Jung; A. Cho; S. Kim; Y. J. Do	2018	Major medical causes by breed and life stage for dogs presented at veterinary clinics in the Republic of Korea: a survey of electronic medical records	Peerj	6			Background: Age and breed are considered the greatest risk factors for disease prevalence and mortality in companion dogs. Understanding the prevalence of diseases, in relation to age and breed, would support appropriate guidance for future health care strategies and provide useful information for the early diagnosis of diseases. The purpose of this study was to investigate the major medical caus…
400	Excluded	Abstract - Concept	Journal Article	S. M. Katkar; G. S. Khandekar; S. R. Tatelu; N. H. Moru; L. B. Sarkate; T. G. Sathe; S. S. Raut; S. V. Gaikwad; D. J. Patil	2008	Mammary cancer in bitches - a study of 30 cases in Mumbai	Journal of Bombay Veterinary College	16	1		A total of 30 bitches suffering from mammary gland neoplasms were studied at various private clinics (Goregaon Polyclinic and B.S.D.P. Hospital) in Mumbai city. Detailed data of these cases were collected for analysis. The data were recompiled according to age, breed, reproductive status of bitches (mated or unmated and spayed or non-spayed) and histological differentiation of the tumours. The in…
401	Excluded	Abstract - Concept	Journal Article	R. O. Goncalves; A. L. d. S. L. d. Santos; J. D. R. Chagas; A. M. Crespilho; E. C. R. Roier; S. M. G. Leite; R. F. F. d. Moraes	2020	Mammary neoplasms in bitches: a statistical study to assist in treatment	Pubvet	14	5		With the increase in life expectancy of domestic animals and their relationship with the increasingly affective guardians, it is possible to observe an increase in cases of neoplasms in these animals. Mammary neoplasia mainly affects the elderly and non-castrated females due to hormonal dependence for tumor development. The main means of treatment for this cancer is surgical removal of the affect…
402	Excluded	Abstract - Concept	Journal Article	L. Bell; S. Hesketh	2021	Mastiff breed mortality: A study of owner experience, dog age and longevity	Veterinary and Animal Science	13		100194	Despite being ranked 33 in Americas most popular breeds (American Kennel Club, 2020), there is a lack of research addressing longevity and death related health problems of Mastiff dog breeds and specifically commonly kept Bull Mastiffs and English Mastiffs. Likely a result of small founder populations and minimal breeding geographical locations, limited genetic variation is found making it import…
403	Excluded	Abstract - Concept	Journal Article	A. C. Strafuss; M. J. Dean	1975	Neoplasms of the canine urinary bladder	Journal of the American Veterinary Medical Association	166	12	1161-1163	Evaluation of the histological findings in 90 breeds of dogs with 3837 neoplasms collected over 10 years (1961-1971) revealed 21 cases of urinary bladder neoplasia in 14 breeds of dgos. There was no breed pre-disposition. The mean age of dogs with urinary bladder neoplasia was 9.5 years: 6 were males, 13 were females, and 2 were spayed females.
404	Excluded	Abstract - Concept	Journal Article	A. Smiech; W. Lopuszynski; B. Slaska; K. Bulak; A. Jasik	2019	Occurrence and distribution of canine cutaneous mast cell tumour characteristics among predisposed breeds	Journal of Veterinary Research	63	1	141-148	Introduction: Breed predisposition to cutaneous mast cell tumours (MCT) in a population of dogs in Poland affected by various skin tumours was assessed, and the distribution of MCT characteristics such as histological grading, sex, age, and location, in predisposed breeds was evaluated. Material and Methods: The retrospective epidemiological study included 550 dogs affected by cutaneous MCTs with…
405	Excluded	Abstract - Concept	Journal Article	L. T. Baretta; J. D. Dhein; C. G. Lupion; C. D. Figueiredo; D. G. Gerardi	2021	Occurrence of Cutaneous Neoplasia in Dogs with Actinic Dermatitis in a Veterinary Medical Teaching Hospital - UFRGS, Brazil	Acta Scientiae Veterinariae	49			Background: Actinic dermatitis is an environmental skin disease resulting from excessive exposure to ultraviolet light irradiated by the sun. This phototoxic reaction affects dogs and cats, particularly with short hair and lightly pigmented skin, exposed to sun light. Primary lesions are typical from a sunburn and chronic exposure, and may induce to a premalignant lesion known as actinic keratosi…
406	Excluded	Abstract - Concept	Journal Article	W. A. Priester	1979	Occurrence of mammary neoplasms in bitches in relation to breed, age, tumour type, and geographical region from which reported	Journal of Small Animal Practice	20	1	2023-11-01	Of 2075 mammary neoplasms in bitches reported by 14 veterinary schools in the United States and Canada (March 1964 to June 1977), 1187 were malignant, 557 were benign; malignancy was not determined in the remainder. Of the 12 breeds at high risk, 7 were hunting breeds. Mixed breeds were at low risk for all tumour types and categories, and collies were at low risk for benign neoplasms. Neutered bi…
407	Excluded	Abstract - Concept	Journal Article	F. W. Bruenger; R. D. Lloyd; S. C. Miller; G. N. Taylor; W. Angus; D. A. Huth	1994	Occurrence of mammary tumors in beagles given radium-226	Radiation Research	138	3	423-34	A total of 128 primary mammary tumors (66 of them malignant) occurred in 35 female beagles injected with 226Ra at eight dose levels ranging from 0.2 to 440 kBq/kg body mass as young adults, while a total of 156 mammary tumors (57 of them malignant) were seen in 46 female control beagles not given any radioactivity. Sixty-three of 65 control dogs and 59 of 61 dogs given 226Ra survived the minimum …
408	Excluded	Abstract - Concept	Report	C. D. McGilvray		Ontario Department of Agriculture. Report of the Ontario Veterinary College, 1941					The course for the B.V.Sc. degree requires five years; 196 students were enrolled. Short courses were held for veterinarians, farmers, and fur breeders, and there was a special short course in public health for senior students. Animal clinics are held each week throughout the college session. All farm livestock, dogs, cats, and fur-bearing animals are treated and their diseases investigated. In e…
409	Excluded	Abstract - Concept	Journal Article	J. Gedon; A. Wehrend; M. Kessler	2022	Ovariectomy reduces the risk of tumour development and influences the histologic continuum in canine mammary tumours	Veterinary and Comparative Oncology	20	2	476-483	Influence of neutering on canine mammary tumorigenesis has been a source of vivid discussion over the last decades. The purpose of this retrospective study was to describe the association between neuter status, tumour size and degree of malignancy in a large population of 625 female dogs with altogether 1459 removed mammary tumours (MTs). MT-bearing dogs were predominantly intact (80.3%) and inta…
410	Excluded	Abstract - Concept	Journal Article	M. Simpson; E. Searfoss; S. Albright; D. E. Brown; B. Wolfe; N. K. Clark; S. E. McCann; D. Haworth; M. Guy; R. Page	2017	Population characteristics of Golden Retriever Lifetime Study enrollees	Canine Genetics and Epidemiology	4	14		Background: Studying cancer and other diseases poses a problem due to their protracted and multifactorial nature. Prospective studies are useful to investigate chronic disease processes since collection of lifestyle information, exposure data and co-incident health issues are collected before the condition manifests. The Golden Retriever Lifetime Study is one of the first prospective studies foll…
411	Excluded	Abstract - Concept	Journal Article	S. J. W. Shoop; S. Marlow; D. B. Church; K. English; P. D. McGreevy; A. J. Stell; P. C. Thomson; D. G. O'Neill; D. C. Brodbelt	2015	Prevalence and risk factors for mast cell tumours in dogs in England	Canine Genetics and Epidemiology	2	1		Background: Mast cell tumour (MCT) appears to be a frequent tumour type in dogs, though there is little published in relation to its frequency in dogs in the UK. The current study aimed to investigate prevalence and risk factors for MCTs in dogs attending English primary-care veterinary practices. Methods: Electronic patient records from practices participating in the VetCompass animal surveillan…
412	Excluded	Abstract - Concept	Journal Article	C. A. Maia; A. C. Martini; T. P. S. Peres; M. T. A. Silva; C. M. C. Falcao; L. P. S. Vasconcelos; R. C. Veronezi	2013	Prevalence of breast cancerin dogs answered in the Veterinary Hospital of UFMT: clinical, laboratory and histopathological	Acta Veterinaria Brasilica	7	Suppl. 1	466-468	Mammary cancer (breast cancer), occurs more frequently in females with a mean age of 10 (ten) years, not spayed or who underwent ovariohysterectomy later. Data were collected from 83 dogs of different breeds, with breast cancer, to undergo surgery, the Hospital Veterinarian (HOVET) Federal University of Mato Grosso (UFMT) during the period from March 2010 to September 2012. From these data, 57.8%…
413	Excluded	Abstract - Concept	Journal Article	H. D. Hadiya; D. M. Patel; J. J. Parmar	2021	Prevalence of major reproductive disorders in canines with reference to age, sex and breed in central Gujarat	Indian Journal of Veterinary Sciences and Biotechnology	17	1	23-25	A retrospective study was undertaken to assess the prevalence of various reproductive disorders attended over the last three years (2017-20) at VCC, Anand in either sex of canine. Screening of 9963 case records revealed 602 (6.04%) cases of gynecological disorders and 23 (0.23%) cases of andrological disorders. The highest cases in female dogs were of pregnancy diagnosis (30.89%), followed in des…
414	Excluded	Abstract - Concept	Journal Article	K. Subhash; R. K. Tanwar; G. Mitesh	2010	Prevalence of reproductive pathology in stray bitches in and around Jodhpur	Veterinary Practitioner	11	2	154-155	The genital tracts of 480 bitches were examined at Animal Hospital of Marwar Animal Protection Trust after spaying from January to December 2007. Of the 480 bitches (217) 45.2% had genital pathologies found in the ovaries. The most frequent pathologies found in the ovary and vagina were epoophoron cysts (5%) and transmissible venereal tumours (13.12%). Cystic endometrial hyperplasia (2.5%) and de…
415	Excluded	Abstract - Concept	Journal Article	O. Davies; A. J. Taylor	2020	Refining the double two-thirds" rule: Genotype-based breed grouping and clinical presentation help predict the diagnosis of canine splenic mass lesions in 288 dogs"	Veterinary and Comparative Oncology	18	4	548-558	Prediction of the likely histopathological diagnosis of canine splenic masses can guide appropriate decision-making. This study explores the predictive effect of breed and clinical presentation on the diagnosis of a canine splenic mass. Records from the Royal Veterinary College, United Kingdom (2007-2017) were reviewed. Dogs with a histopathologic or cytologic diagnosis from a splenic mass, or im…
416	Excluded	Abstract - Concept	Journal Article	D. Perez Alenza; G. R. Rutteman; L. Pena; A. C. Beynen; P. Cuesta	1998	Relation between habitual diet and canine mammary tumors in a case-control study	Journal of Veterinary Internal Medicine	12	3	132-9	In the present case-control study several dietary and nutritional factors were investigated to determine if a relationship exists between diet and development of mammary tumors in female dogs. Control female dogs (n = 86) were compared with a case group of dogs (n = 102) with dysplasias or tumors of the mammary gland. A questionnaire providing information on the dog's body conformation and dietar…
417	Excluded	Abstract - Concept	Journal Article	J. L. Stewart		Report on the Department of Animal Health for the year 1946-47					ANTHRAX is sporadic in the Northern Territories but in the Southern Veterinary Sector where the drought has concentrated the herds near the water centres the disease has caused losses at over 50 localities. Eighty-four confirmed cases occurred in the coast area. There were no losses among poultry on the farm from FOWL DIPHTHERIA during the rains. SWINE ERYSIPELAS was also diagnosed for the first …
418	Excluded	Abstract - Concept	Journal Article	J. M. Hoffman; K. E. Creevy; D. E. L. Promislow	2013	Reproductive Capability Is Associated with Lifespan and Cause of Death in Companion Dogs	Plos One	8	4		Reproduction is a risky affair; a lifespan cost of maintaining reproductive capability, and of reproduction itself, has been demonstrated in a wide range of animal species. However, little is understood about the mechanisms underlying this relationship. Most cost-of-reproduction studies simply ask how reproduction influences age at death, but are blind to the subjects' actual causes of death. Lif…
419	Excluded	Abstract - Concept	Journal Article	I. F. C. d. Santos; G. M. Ferreira; B. M. Silva; M. P. Branco; B. S. Ferro; S. C. Rahal; S. Sakata; M. F. Gallina	2021	Retrospective study of transmissible veneral tumor in dogs (Canis lupus familiaris) in the region of Garca, Sao paulo, Brazil	Medicina Veterinaria	15	1	2014-07-01	The aim of the study was to carry out a retrospective study of transmissible venereal tumor (TVT) in dogs in the region of Garca - Sao Paulo (SP), from 2012 to 2016, through a study of the existing variables. Data from clinical records and cytopathological and histopathological examinations of veterinary clinics in the region of Garca - SP, from January 2012 to July 2016, were analyzed. The varia…
420	Excluded	Abstract - Concept	Journal Article	R. Perez; M. C. Alvarez; F. Santacruz; A. E. Maldonado	2020	Risk factors associated with canine mammary neoplasm in the hospital of the facultad de ciencias veterinarias - universidad nacional de asuncion	Compendio de Ciencias Veterinarias	10	2	42-45	In the Veterinary Hospital Division Prof. Dr. Jose Vicente Nunezof the Department of Pathology and Clinic of the Faculty of Veterinary Sciences of the National University of Asuncion, 86 bitches without distinction of race, older than one year of age, were sampled, with the aim of determining the risk factors associated with mammary tumors. Of the bitches sampled, 43 were considered control, and …
421	Excluded	Abstract - Concept	Journal Article	T. R. Santos; J. R. Castro; J. C. Andrade; A. C. R. Silva; G. M. F. Silva; F. A. Ferreira; S. A. Headley; J. P. E. Saut	2020	Risk factors associated with mammary tumors in female dogs	Pesquisa Veterinaria Brasileira	40	6	466-473	Mammary tumors in female dogs are the most frequent and corresponds to half of the canine tumors. The objectives of this study were to determine the risk factors associated with the occurrence of mammary tumors in female dogs and to evaluate the macroscopic characteristics of these neoformations, using 386 dogs from the Outubro Rosa Pets" events done within the cities of Uberlandia and Patos de M…
422	Excluded	Abstract - Concept	Journal Article	S. H. Kim; W. S. Choi; B. J. Seung; S. H. Cho; H. Y. Lim; M. K. Bae; J. H. Sur	2020	Statistics of Canine Skin Tumors in Korea during 2005-2018	Pakistan Veterinary Journal	40	2	169-174	The aim of this study was to investigate the incidence and anatomic location of canine cutaneous tumors and the sex, age, and breed distribution of dogs with skin tumor. A total of 2,172 tumor samples submitted for histopathological diagnosis from local animal hospitals during 2005-2018 were retrieved. Formalin-fixed paraffin embedded tissues were sectioned, stained, and examined. Clinical data p…
423	Excluded	Abstract - Concept	Journal Article	M. A. Dhami; P. H. Tank	2010	Studies on epidemiological aspects of canine mammary gland tumours in Gujarat	Indian Journal of Field Veterinarians	5	3	2023-10-05	Epidemiological factors like age, breed, sex, parity, breeding soundness and site and nature of involvement of mammary gland were studied in relation to occurrence of mammary tumours in 29 bitches over one year at College Hospital. Out of 29 canine mammary tumour cases, 13 (44.83%) were found in dogs aged 4 to 8 years, 12 (41.38%) in dogs aged 8 to 12 years and 4 (13.79%) in dogs aged more than 1…
424	Excluded	Abstract - Concept	Journal Article	L. Knoll; H. Unger	1983	Surgical mammary tumours of the bitch	Praktische Tierarzt	64	5	451-454	Of 120 affected bitches submitted to both mastectomy and ovariectomy, 42% were Dachshunds, 15% Poodles, 10.8% spaniels, 10% German Shepherds, and the remainder of various other breeds. Average age was 8.3 years. Sixty tumours (50%) were carcinomas of different types, one was a sarcoma, 17 (14.1%) were mixed malignant tumours, 25 (20.8%) were adenomas, 14 (11.6%) mixed benign tumours and 3 (2.5%) …
425	Excluded	Abstract - Concept	Journal Article	A. J. Dhami; A. K. Gupta; R. Neha	2020	Surveillance and prevalence of canine reproductive disorders in Gujarat	Indian Journal of Veterinary Sciences and Biotechnology	15	4	62-65	The epidemiological surveillance of canine reproductive disorders was carried out based on total 21852 clinical cases (9159 at the College Clinic, Anand, and 12693 at Polyclinic, Vadodara) attended in dogs over three years. Among them, the overall 486 (2.22%) and 85 (0.39%) cases were of gynecological and andrological nature, respectively. Amongst the gynaecological cases, the highest incidence w…
426	Excluded	Abstract - Concept	Journal Article	D. M. Dabhi; A. J. Dhami; D. R. Barvalia	2005	Surveillance of canine reproductive disorders in Gujarat	Indian Journal of Field Veterinarians	1	2	30-34	Epidemiological surveillance of canine reproductive disorders was conducted on 5024 clinical cases presented at the Veterinary Teaching Clinical Service Complex of the College at Anand, Gujarat, India between 2003 and 2005. Results revealed that 224 (4.46%) and 28 (0.56%) cases were of gynaecological and andrological nature, respectively. It was observed that majority of the gynaecological cases …
427	Excluded	Abstract - Concept	Journal Article	C. R. Dorn; D. O. Taylor; R. Schneider; H. H. Hibbard; M. R. Klauber	1968	Survey of animal neoplasms in Alameda and Contra Costa Counties, California. II. Cancer morbidity in dogs and cats from Alameda County	Journal of the National Cancer Institute	40	2	307-18	Summary The malignant neoplasm cases reported from Alameda County, California, during 3 years, to a central animal neoplasm registry, were analyzed to provide estimates of cancer incidence in dogs and cats, and to measure the effects of age, sex, and breed on cancer development in these species. The estimated annual incidence rates for cancer of all sites were 381.2 per 100,000 dogs and 155.8 per…
428	Excluded	Abstract - Concept	Journal Article	J. M. Turrel; J. M. Kiel	1979	Survey of tumor registry cases at Texas A&M University College of Veterinary Medicine	Southwestern Veterinarian	32	2	137-140	Of 274 tumour cases of 28 general tumour types in small animals, 159 were still alive at the end of the year period and 115 were dead. Average age of presentation was 8.1 years. There was no difference in sex ratio. Transmissible venereal tumour had a 95% survival rate in response to radiotherapy. Mammary tumours and benign cutaneous tumours were most effectively treated surgically. Combined ther…
429	Excluded	Abstract - Concept	Journal Article	K. Gruntzig; R. Graf; G. Boo; F. Guscetti; M. Hassig; K. W. Axhausen; S. Fabrikant; M. Welle; D. Meier; G. Folkers; A. Pospischil	2016	Swiss Canine Cancer Registry 1955-2008: Occurrence of the Most Common Tumour Diagnoses and Influence of Age, Breed, Body Size, Sex and Neutering Status on Tumour Development	Journal of Comparative Pathology	155	2023-03-02	156-170	This study is based on the Swiss Canine Cancer Registry, comprising 121,963 diagnostic records of dogs compiled between 1955 and 2008, in which 63,214 (51.83%) animals were diagnosed with tumour lesions through microscopical investigation. Adenoma/adenocarcinoma (n = 12,293, 18.09%) was the most frequent tumour diagnosis. Other common tumour diagnoses were: mast cell tumour (n = 4,415, 6.50%), ly…
430	Excluded	Abstract - Concept	Journal Article	T. Wang; Y. Chen; J. Hou	2012	The clinical investigation of 60 cases of canine mammary tumors	Acta Agriculturae Shanghai	28	3	52-54	In order to clarify the incidence of canine mammary tumor, 60 cases of autogenous canine mammary tumors collected from some pet clinics in Shanghai were investigated in terms of breed, sex, age, tumor location, tumor size, metastasis, disease time, diet, breeding condition, and surrounding environment. The results showed that Pekinese and Shih Tzy were the two most common dog breeds with mammary …
431	Excluded	Abstract - Concept	Journal Article	S. de Brot; B. D. Robinson; T. Scase; L. Grau-Roma; E. Wilkinson; S. A. Boorjian; D. Gardner; N. P. Mongan	2018	The dog as an animal model for bladder and urethral urothelial carcinoma: Comparative epidemiology and histology	Oncology Letters	16	2	1641-1649	Despite the recent approval of several novel agents for patients with metastatic urothelial carcinoma (UC), survival in this setting remains poor. As such, continued investigation into novel therapeutic options remains warranted. Pre-clinical development of novel treatments requires an animal model that accurately simulates the disease in humans. The aim of the present study was to evaluate the d…
432	Excluded	Abstract - Concept	Journal Article	K. U. Sorenmo; A. C. Durham; E. Radaelli; V. Kristiansen; L. Pena; M. H. Goldschmidt; D. Stefanovski	2019	The estrogen effect; clinical and histopathological evidence of dichotomous influences in dogs with spontaneous mammary carcinomas	Plos One	14	10		The purpose of this study was to investigate the associations and explore the relationships between hormonal factors (serum estrogen, estrogen receptors and ovariohysterectomy) and other clinical/histological prognostic factors and their impact on outcome in dogs with mammary carcinomas. Data from two separate prospective studies on dogs with spontaneous mammary carcinomas were used for this rese…
433	Excluded	Abstract - Concept	Journal Article	M. I. Crescio; G. S. Ru; L. Aresu; E. Bozzetta; M. G. Cancedda; K. Capello; M. Castagnaro; A. Carnio; C. Cocumelli; B. Degli Uberti; C. Eleni; G. Foiani; N. Fonti; L. R. Gibelli; L. Maniscalco; E. Manuali; V. Moccia; O. Paciello; A. Petrella; A. Petrini; A. Poli; R. Puleio; E. Razzuoli; P. Scaramozzino; K. Varello; M. Vascellari; V. Zappulli; A. Ferrari; Nilov	2022	The Italian Network of Laboratories for Veterinary Oncology (NILOV) 2.0: Improving Knowledge on Canine Tumours	Veterinary Sciences	9	8		Simple Summary Advances in cancer research are crucial, and pet oncology can improve the knowledge in several ways. Dogs are not only models of specific naturally occurring tumours but can also be sentinels of environmental exposures to carcinogenic substances, as they share the same environment with their owners. The purpose of this work was to describe the data collected by The Italian Network …
434	Excluded	Abstract - Concept	Journal Article	D. M. Miller	1995	The occurrence of mast cell tumors in young Shar-Peis	Journal of Veterinary Diagnostic Investigation	7	3	360-3	During 1991 and 1992, 802 case submissions diagnosed as canine mast cell tumors were submitted to the Athens Veterinary Diagnostic Laboratory. Eighteen of these submissions were from dogs of the Shar-Pei breed. Of these 18 cases, 5 occurred in Shar-Peis less than 2 years of age, 4 of these were poorly differentiated, and 4 out of 5 occurred in the inguinal or preputial area. Three mast cell tumor…
435	Excluded	Abstract - Concept	Journal Article	K. Gruntzig; R. Graf; M. Hassig; M. Welle; D. Meier; G. Lott; D. Erni; N. S. Schenker; F. Guscetti; G. Boo; K. Axhausen; S. Fabrikant; G. Folkers; A. Pospischil	2015	The Swiss Canine Cancer Registry: A Retrospective Study on the Occurrence of Tumours in Dogs in Switzerland from 1955 to 2008	Journal of Comparative Pathology	152	2023-03-02	161-171	Diagnostic records are a key feature of any cancer epidemiology, prevention or control strategy for man and animals. Therefore, the information stored in human and animal cancer registries is essential for undertaking comparative epidemiological, pathogenic and therapeutic research. This study presents the Swiss Canine Cancer Registry, containing case data compiled between 1955 and 2008. The data…
436	Excluded	Abstract - Concept	Journal Article	D. M. Kydd; A. G. Burnie	1986	Vaginal neoplasia in the bitch: a review of forty clinical cases	Journal of Small Animal Practice	17	4	255-263	Of 40 vaginal neoplasms in bitches 21 were examined histologically and 19 were identified by gross morphology. The mean age at presentation was 11.2 years; only one bitch was neutered, and 39 were nulliparous. Presenting signs included vaginal discharge, swelling of vulva, and urinary or faecal tenesmus. Mammary tumours, ovarian cysts or tumours, pyometra, or a history of previous treatment with …
437	Excluded	Abstract - Concept	Journal Article	R. T. Bronson	1982	Variation in age at death of dogs of different sexes and breeds	American Journal of Veterinary Research	43	11	2057-2059	The pathology files of the Angell Memorial Animal Hospital, Boston, for the years 1962 to 1976 showed that the mean age at death of 2002 intact and neutered dogs of 56 breeds and cross breeds was 3.0 to 9.9 years. This variation was not correlated with mean breed body weight. An attempt to explain the variability by finding diseases to which dogs of the short-lived breeds were particularly suscep…
438	Excluded	Abstract - Concept	Journal Article	C. Thacher; R. L. Bradley	1983	Vulvar and vaginal tumors in the dog: a retrospective study	Journal of the American Veterinary Medical Association	183	6	690-692	Vulvar or vaginal neoplasia was diagnosed in 99 dogs. The commonest clinical sign was vulvar discharge or the sudden appearance of a protruding mass from the vulva. Most of the dogs were old (average age, 10.8 years) and sexually intact. Of the 99 tumours, 72 were benign, 17 were malignant, and 10 were transmissible venereal tumours. Except for the transmissible venereal tumours, most tumours wer…
439	Excluded	Abstract - Concept	Journal Article	H. H. Zheng, Du, C.T., Yu, C., Zhang, Y.Z., Huang, R.L., Tang, X.Y. and Xie, G.H.	2022	Epidemiological investigation of canine mammary tumors in Mainland China between 2017 and 2021					Epidemiological studies enable us to analyze disease behavior, define risk factors, and establish fundamental prognostic criteria. This study aimed to determine the epidemiological and clinical characteristics of canine tumors diagnosed during the years 2017–2021. The results showed that canine mammary tumors were the most common tumors, and their relative incidence for 5-years-total was 46.71% (…
440	Excluded	Abstract - Concept	Journal Article	K. Williams; S. Parker; V. MacDonald-Dickinson	2023	Risk factors for appendicular osteosarcoma occurrence in large and giant breed dogs in western Canada	Canadian Veterinary Journal	64	2	167-173	Objective: Risk factors for the development of canine appendicular osteosarcoma (OSA) have been investigated in numerous studies, but with contradictory results. The aim of this study was to analyze weight, age, breed, sex, neuter status, body condition score, and previous lameness in a population of large and giant breed dogs in western Canada with and without appendicular OSA._x000D_ Animals an…
441	Excluded	Abstract - Population	Journal Article	F. Conte; A. Strack; A. L. Bastos-Pereira; M. L. Pereira	2022	Nasal Transmissible Venereal tumor (TVT) in Dogs	Acta Scientiae Veterinariae	50			Background: Transmissible venereal tumors (TVT) are naturally occurring neoplasms that can be transmitted through copulation or cell transplantation. It is a disease that affects canines, has no preference for sex or breed, and generally noticed in the external genital apparatus. Extragenital occurrence may eventually be seen; however, nasal involvement has been described in only a few reports of…
442	Excluded	Abstract - Publication type	Journal Article	C. S. S. Goh	2016	Age of neutering in large- & giant-breed dogs	NAVC Clinician's Brief				In the United States, gonadec_x0002_tomy is routinely performed in dogs between 4 and 9 months of age.1-3 The decision to perform this procedure is often based on convention, habit, or misconception of health benefits rather than on an evidence-based assessment of each patient. Following is a discussion of the benefits and potential adverse events of gonadectomy in large- and giant-breed dogs (Ta…
443	Excluded	Abstract - Publication type	Journal Article	C. F. l. Bars	2006	Benefits, risks and myths: is early neutering best option for bitches?	Veterinary Times	36	24	16-17	FOR many years, the subject of when to neuter a bitch has been shrouded with con_x0002_troversy, not least because anecdotal evidence far exceeds cold, hard scientific fact. It seems that every man and his dog has a story to add to the general confusion. Although the health benefits of neutering bitches have been well docu_x0002_mented, the optimum timing of neutering has yet to be proven and as …
444	Excluded	Abstract - Publication type	Journal Article	H. R. Ferguson	1985	Canine mammary gland tumors	Veterinary Clinics of North America - Small Animal Practice	15	3	501-11	An understanding of the known biologic facts of this disease and methodical evaluation of the individual patient are necessary prerequisites for outlining rational courses of therapy for dogs afflicted with mammary tumors. Because of the common occurrence of multiple tumors arising at various stages of development simultaneously and the heterogeneity of histology of the complex (mixed tissue type…
445	Excluded	Abstract - Publication type	Journal Article	S. Ankur	2022	Canine mammary tumors.	Online Journal of Veterinary Research	26	9	685-694	Mammary gland tumors grow slowly mostly in aged dogs and can cause ulcerating masses if not treated. There is lower incidence in neutered females and tumors metastasize in a similar pattern to women's regional lymph nodes and lungs. Tumors can be malignant or benign arising from epithelial, glandular, mesenchymal or connective tissue. Surgery, chemotherapy, radiotherapy, immunotherapy and cryosur…
446	Excluded	Abstract - Publication type	Journal Article	M. V. R. Kustritz	2007	Determining the optimal age for gonadectomy of dogs and cats	Javma-Journal of the American Veterinary Medical Association	231	11	1665-1675	Elective gonadectomy of dogs and cats, most com_x0002_monly performed as an OHE of females and castra_x0002_tion of males, is one of the most common veterinary procedures performed in the United States.1 Increasing_x0002_ly, dog owners and members of the veterinary profes_x0002_sion throughout the world have questioned the optimal age for performance of these surgeries or whether they should even…
447	Excluded	Abstract - Publication type	Journal Article	M. V. R. Kustritz	2008	Early gonadectomy in dogs & cats	NAVC Clinician's Brief	6	5	66-67	This article presents the factors that should be considered during early castration and ovariohysterectomy in cats and dogs, including surgical and anaesthetic complications, obesity, orthopaedic and urinary problems and increased/decreased risk of neoplasms.
448	Excluded	Abstract - Publication type	Journal Article	S. Buff	2001	Early neutering in dogs and cats: numerous advantages	Point Veterinaire	32	221	52-+	Very early and definitive neutering of a puppy or kitten, male or female, is generally performed at about six to twelve weeks of age. Bitches that are ovariohysterectomised before their first season are clearly less prone to develop mammary tumours. In female cats, the advantages are less marked but it appears that the risk of mammary tumours is about seven times less than that seen in non-steril…
449	Excluded	Abstract - Publication type	Journal Article	L. Muller; E. Kollar; T. Ipolyi; J. Thuroczy	2015	Effects of neutering on the urinary, and the female reproductive organs, and metabolism in dogs (part 1.)	Magyar Allatorvosok Lapja	137	1	25-35	In the first part of the publication, the authors, based on current literature, demonstrate the changes specific to spayed bitches, involving the genital tract and mammary gland tissue, the field of incontinency, as well as the effects of neutering on certain metabolic and endocrine functions in both genders. The changes affecting the male genitalia and the effects of neutering on bone tissue, an…
450	Excluded	Abstract - Publication type	Journal Article	M. V. R. Kustritz	2012	Effects of Surgical Sterilization on Canine and Feline Health and on Society	Reproduction in Domestic Animals	47		214-222	Surgical sterilization of dogs and cats is a well-accepted measure for population control in some countries, but is considered unethical as an elective surgery in other countries. This is a review of what is known regarding positive and negative effects of gonadectomy surgery on individual animals and on societal management of unowned dog and cat populations.
451	Excluded	Abstract - Publication type	Journal Article	E. Saito; S. Kleinhenz	2016	Epidemiology of canine mast cell tumors	Veterinary Focus	26	3	24-25	This article discusses the basic variables regarding canine mast cell tumours (MCT), including breed and age prevalence, and the gender and neuter status of affected animals.
452	Excluded	Abstract - Publication type	Journal Article	M. D. Perez Alenza; L. Pena; N. del Castillo; A. I. Nieto	2000	Factors influencing the incidence and prognosis of canine mammary tumours	Journal of Small Animal Practice	41	7	287-91	Factors relating to the incidence of canine mammary tumours are reviewed. Increased age, intact status or ovariectomy after 2.5 years of age, as well as progestagen treatment, can all lead to an increased risk of mammary neoplasia in the bitch. In addition, obesity early in life, and a habitual diet based on home-made food (rich in beef and pork, and poor in chicken) as opposed to commercial food…
453	Excluded	Abstract - Publication type	Journal Article	J. Lannoo; G. Domain; A. Van Soom; E. Wydooghe	2021	Gonadectomy 2.0: novel insights into the long-term effects in dogs	Vlaams Diergeneeskundig Tijdschrift	90	2	87-96	In recent years, gonadectomy in dogs has become the subject of growing criticism. Novel studies have demonstrated that this type of surgery can have negative effects on the dog's health, effects that at first sight cannot be linked to the removal of the gonads or the absence of sex steroids. In this review, the literature on the long term-health effects of gonadectomy in dogs is described. The mo…
454	Excluded	Abstract - Publication type	Journal Article	S. A. Bingel; R. S. Brodey; H. L. Allen; W. H. Riser	1974	Haemangiosarcoma of bone in the dog	Journal of Small Animal Practice	15	5	303-322	A detailed case report of a primary haemangiosarcoma of the proximal humerus in a 21/2-year old spayed Irish Setter is given along with the salient features of 21 other cases examined. The three breeds most commonly involved were Boxers, Great Danes and German Shepherd dogs. The ages range from 2-11 years with a median age of 6 years. The male to female ratio was 1.6:1. The proximal humerus and r…
455	Excluded	Abstract - Publication type	Journal Article	S. Schafer-Somi; G. Konig; J. E. Aurich	2003	Juvenile and prepubertal neutering of dogs and cats	Wiener Tierarztliche Monatsschrift	90	6	160-168	This article reviews studies on the gonadectomy of juvenile and prepubertal dog and cat puppies and discusses the following results: juvenile dog and cat puppies are predisposed for infections after neutering, if they have a bad constitution and insufficient immunisation. During castration, juvenile puppies are at higher risk for injuries than pre-or postpubertal animals due to high fragility of …
456	Excluded	Abstract - Publication type	Journal Article	L. C. d. Santos; B. d. A. Rodrigues; R. T. d. Oliveira; J. L. Rodrigues	2007	Mammary gland tumors in bitches	Medvep	5	16	168-177	Mammary gland tumours are the most common neoplasms in dogs. Up to 50% of mammary gland tumours are malignant and the average age at diagnosis is between 8 and 10 years. The aetiology of canine mammary gland tumours is uncertain, but some factors have been associated with the high incidence of these tumours in dogs. These factors include advanced age, intact reproductive organs, progestagen treat…
457	Excluded	Abstract - Publication type	Journal Article	A. Bastan; M. Kaymaz	1999	Mammary tumours in dogs	Veteriner Hekimler Dernegi Dergisi	70	2023-04-03	40-44	Mammary neoplasms represents 25-50% of all neoplasms in the dog. Mammary tumours are rare in bitches less than two years of age and the risk of tumour development increases with age. It has also been found the posterior mammary glands are more often affected than the anterior glands. Aetiology of mammary tumours in dog has not been fully elucidated. However, there are some factors that may be inc…
458	Excluded	Abstract - Publication type	Journal Article	S. Murphy	2008	Mammary tumours in dogs and cats	In Practice	30	6	334-339	COMPANION animal mammary gland neoplasias are common conditions seen in general practice. Most can be managed by surgical resection and there is usually no need for referral. The majority of mammary tumours in bitches are benign, while those in cats tend to be malignant and the prognosis is consequently guarded in this species. Overall, mammary tumours are less common in cats than dogs, which is …
459	Excluded	Abstract - Publication type	Journal Article	M. Hohmann	2015	Multimodal therapy	Zeitschrift Fuer Ganzheitliche Tiermedizin	29	4	118-130	Animal incontinence, affecting mainly she-dogs and rarely male-dogs or cats, is part and parcel of day-to-day diagnoses in veterinary practice. The therapy involves clarifying whether the incontinence occurs continuously or intermittently. This could be caused by several factors. A temporarily occurring incontinence could be a consequence of bladder or urethral injury or caused by fright, shock, …
460	Excluded	Abstract - Publication type	Journal Article	A. Shek-Vugrovecki; G. Bacic	2006	Neoplasia of mammary gland in bitch	Hrvatski Veterinarski Vjesnik	29	3	217-221	Mammary neoplasms are the second most common tumour type reported in bitches. Usually they are diagnosed in female dogs older than 8.5 years with greater incidence in intact female dogs. In more than 50% of the cases they are found to be malignant, in which the most common case was adenocarcinoma. The risk of developing mammary tumours can be reduced by ovariohysterectomy performed at a younger a…
461	Excluded	Abstract - Publication type	Journal Article	R. Sapierzynski	2007	Neoplasms of the urinary and genital systems in dogs and cats. Part III. Ovarian, uterine and vaginal tumors	Zycie Weterynaryjne	82	1	35-38	Tumours of the female genital system occur seldom in dogs and cats. These neoplasms have been reported in animals from 2 month to 18 years of age, with median age near 10 years. In some studies, pointers were found to have higher risk for epithelial ovarian tumours, British bulldogs are at increased risk for granulosa-theca cell tumours and boxers for vaginal and vulvar neoplasms. Most ovarian tu…
462	Excluded	Abstract - Publication type	Journal Article	C. S. Bailey	2016	Neoplastic conditions associated with spay/neuter status in the canine	Clinical Theriogenology	8	3	200-202	This article discusses the risk-benefit analysis of ovariohysterectomy in significantly reducing the development of mammary tumours and pyometra in bitches, but increases the risk of developing osteosarcoma, hemangiosarcoma, cardiac tumours, mast cell tumours, and lymphoma in spayed bitch. It is suggested that gonadectomy should be performed after maximizing the benefits of ovarian hormones and p…
463	Excluded	Abstract - Publication type	Journal Article	R. M. Mulligan		Neoplastie diseases of dogs. II. Mast cell sarcoma, lymphosarcoma, histioeytoma	Arch. Pathol	46			Mast cell sarcoma is a neoplasm characterized as follows: 1. It occurs in dogs usually 6 years of age or older. 2. Its incidence is greater in female dogs. 8. It shows a predilection for the Boston terrier, especially the female of the breed. 4. It has a tendency to involve the extremities (usually the hindlegs), the scrotum, the flanks, the vulva and the eyelids. 5. It reaches a size of 10 cc. o…
464	Excluded	Abstract - Publication type	Journal Article	M. V. R. Kustritz	2010	Optimal age for gonadectomy in dogs and cats	Clinical Theriogenology	2	3	177-181	This is a brief review of the literature regarding the best age at which to perform castration or ovariohysterectomy in dogs or cats. The advantages and disadvantages of gonadectomy are discussed.
465	Excluded	Abstract - Publication type	Journal Article	J. A. Jagoe; J. A. Serpell	1988	Optimum time for neutering	Veterinary Record	122	18		The author discusses the arguments for neutering (reduced size of stray dog/cat population, reduced aggression in male dogs) and against neutering (obesity in bitches, feline urological syndrome, possible increased aggression in bitches) as well as those for early neutering (reduced risk of obesity, reduced incidence of mammary neoplasia and maintenance of juvenile behaviour) and against early ne…
466	Excluded	Abstract - Publication type	Journal Article	A. Shek-Vugrovecki; G. Bacic	2006	Prepuberal ovariohysterectomy of bitches	Hrvatski Veterinarski Vjesnik	29	2	143-146	After having surveyed the available secondary sources, it is recommended that prepuberal ovariohysterectomy should be advice to the owners of bitches not intended for breeding. Later spaying (after the first oestrus cycle or after the first litter) clinically is not justified except for therapeutic purposes. In comparison with ovariohysterectomy performed in a later age, prepubertal ovariohystere…
467	Excluded	Abstract - Publication type	Journal Article	F. A. Voorwald; C. D. Tiosso; G. H. Toniollo	2013	Prepubertal gonadectomy in dogs and cats	Ciencia Rural	43	6	1082-1091	Stray dogs and cats is a serious problem to public health and animal welfare. Prepubertal gonadectomy from six weeks of age is a solution to effective pet overpopulation control. The benefits and adverse effects of this procedure are discussed in this paper, allowing the veterinarians to obtain knowledge and scientific basis to critical analysis to the topic, practice spread and owner awareness.
468	Excluded	Abstract - Publication type	Journal Article	I. M. Reichler	2010	Pros and Cons of gonadectomy on health condition in female and male dogs	Schweizer Archiv Fur Tierheilkunde	152	6	267-272	The necessity, and in particular the timing of gonadectomy in dogs is still controversial. This is mainly because gonadectomy confers a mixture of benefits and adverse effects depending on age at neutering, breed and sex. On advising a client on gonadectomythe frequency and consequences of the pros and cons should be balanced.
469	Excluded	Abstract - Publication type	Journal Article	M. V. R. Kustritz	2014	Pros, Cons, and Techniques of Pediatric Neutering	Veterinary Clinics of North America-Small Animal Practice	44	2	221-+	Pediatric anesthesia and surgery are safe, with decreased surgery time and quick patient recovery. The primary benefit of prepuberal gonadectomy in bitches and queens is decreased incidence of mammary neoplasia later in life. Detriments associated with gonadectomy at any age include various cancers, Orthopedic problems including anterior cruciate ligament injury, and obesity.
470	Excluded	Abstract - Publication type	Journal Article	R. Stolla	2002	Spaying before or after first heat? Pros and cons	Tierarztliche Praxis Ausgabe Kleintiere Heimtiere	30	5	333-338	This article adresses the possible implications of the age of the dog at the time of ovariectomy on physical and behavioral development, incidence of adverse side effects as well as the protective effect on the mammary cancer development. Although current scientific information is contradictory it appears that the potential risks for impaired physical development, urinary incontinence and perivul…
471	Excluded	Abstract - Publication type	Journal Article	S. Schafer-Somi; D. Kaya; N. Gultiken; S. Aslan	2014	Suppression of Fertility in Pre-pubertal Dogs and Cats	Reproduction in Domestic Animals	49		21-27	Contents Pre-pubertal gonadectomy in dogs and cats is still controversially discussed because some consequences cause health problems. Nevertheless, postponement of puberty, that is, prevention of an increase in sexual hormones and thereby prevention of their manifold effects, is of major importance, not only in controlling overpopulation but also to preserve the genetic base for future breeding …
472	Excluded	Abstract - Publication type	Journal Article	E. Rosset	2017	The impact of sterilisation on cancer prevention	Point Veterinaire	48	Numero special	112-117	Sterilisation protects the animal against genital diseases such as gonadal, vaginal and vulvar tumours. The fundamental interest of neutering in a young female is to prevent mammary tumours or other non-tumoral diseases such as pyometra. In the male, castration helps to prevent non-tumoral prostatic affections (benign hyperplasia or prostatitis) but increases the risk of developing cancerous cond…
473	Excluded	Abstract - Publication type	Journal Article	A. N. Smith	2014	The role of neutering in cancer development	Vet Clin North Am Small Anim Pract .	44	5	965-75	Increased discussion on the influence of neutering on cancer development has been recently prompted with several studies that seem to indicate that incidence of some cancers may be increased with castration or spaying in our canine populations. Although the data are thought-provoking, we may not be able to extrapolate findings in single dog breeds to the entire species. Additionally, societal and…
474	Excluded	Abstract - Publication type	Journal Article	A. R. Gunzel-Apel	1998	Early-age castration of dogs and cats under aspects of animal welfare	Deutsche Tierarztliche Wochenschrift	105	3	95-98	The castration of dogs and cats is regulated in 6 of the German Law for Prevention of Cruelty To Animals (Tierschutzgesetz) dated February 17, 1993. Gonadectomy in juvenile and prepuberal as well as in adult vertebrates is only permitted by law in case of a medical indication or a special using of the animal. On account of his special knowledge, the Veterinarian is made responsible by law for the…
475	Excluded	Abstract - Study design	Journal Article	F. Sollier Podesta; D. Izquierdo Caquias	2020	Canine ovarian dysgerminoma	Ciencia Rural	50	1		This research aimed to describe a clinical case of ovarian dysgerminoma in a bitch, by showing clinical, ultrasound, surgical and pathological findings. The research also sought to emphasize the importance of establishing an early and definitive diagnosis through histopathology, establishing appropriate protocols for each patient. Ovarian tumors have a low incidence in dogs and cats. Dysgerminoma…
476	Excluded	Abstract - Study design	Journal Article	M. C. Pisu	2019	Diagnostic Corner: Reproduction	Veterinaria	33	1	49-50	This paper reports on a case of a malignant vaginal disease in a 12-year-old German Shepherd. The patient had been sterilized by ovariohysterectomy at the age of 10 months, had vulvar blood losses for more than 40 days, and is currently taking tranexamic acid. Highlight of the report focused on the diagnosis of the cause of this disorder in the bitch.
477	Excluded	Abstract - Study design	Journal Article	C. A. Osbome; V. Perman; J. H. Sautter; J. B. Stevens; G. F. Hanlon	1968	Multiple myeloma in the dog	Journal of the American Veterinary Medical Association	153		1300-1319	The literature is reviewed (89 references). In 22 cases that have been reported the mean age was 9 years with a range of 2.5-16 years. There was no breed predisposition but male dogs were affected twice as frequently as females. This paper describes two cases. In one, an 8-year-old spayed female Boxer, there had been urinary incontinence for six weeks and difficulty in defaecation for eight weeks…
478	Excluded	Full text - Concept	Journal Article	W. Misdorp	1988	Canine mammary tumours: protective effect of late ovariectomy and stimulating effect of progestins	Veterinary Quarterly	10	1	26-33	Ovariectomy, even when performed at an advanced age, was found to give some protection against mammary tumour development in dogs. Bitches treated with progestins had a slightly higher risk overall of mammary tumours (benign and malignant) than controls. Benign tumours in (treated and untreated) dogs appeared earlier than malignant ones. Progestin treatment resulted in earlier appearance of both …
479	Excluded	Full text - Concept	Journal Article	K. U. Sorenmo; F. S. Shofer; M. H. Goldschmidt	2000	Effect of spaying and timing of spaying on survival of dogs with mammary carcinoma	Journal of Veterinary Internal Medicine	14	3	266-270	The risk of developing mammary gland tumors in dogs is significantly decreased by ovariohysterectomy at an early age. However, previous studies have not found a benefit to ovariohysterectomy concurrent with tumor removal in dogs with established mammary gland tumors, suggesting that the progression of these tumors is independent of continued estrogen stimulation. The purpose of this study was to …
480	Excluded	Full text - Concept	Journal Article	D. J. Waters; S. S. Kengeri; B. Clever; J. A. Booth; A. H. Maras; D. L. Schlittler; M. G. Hayek	2009	Exploring mechanisms of sex differences in longevity: lifetime ovary exposure and exceptional longevity in dogs	Aging Cell	8	6	752-755	P>To move closer to understanding the mechanistic underpinnings of sex differences in human longevity, we studied pet dogs to determine whether lifetime duration of ovary exposure was associated with exceptional longevity. This hypothesis was tested by collecting and analyzing lifetime medical histories, age at death, and cause of death for a cohort of canine 'centenarians'- exceptionally long-li…
481	Excluded	Full text - Concept	Journal Article	D. J. Waters; S. S. Kengeri; A. H. Maras; C. L. Suckow; E. C. Chiang	2017	Life course analysis of the impact of mammary cancer and pyometra on age-anchored life expectancy in female Rottweilers: Implications for envisioning ovary conservation as a strategy to promote healthy longevity in pet dogs	Veterinary Journal	224		25-37	Mammary cancer and pyometra are important health hazards associated with ovary conservation in pet dogs. Early ovariohysterectomy may reduce the incidence of these two diseases, but an estimate of the extent to which the development of mammary cancer or pyometra adversely influences overall longevity is missing. As a first step toward addressing this knowledge gap, the results of a historical coh…
482	Excluded	Full text - Concept	Journal Article	S. P. Brandli; J. Palm; M. P. Kowalewski; I. M. Reichler	2021	Long-term effect of repeated deslorelin acetate treatment in bitches for reproduction control	Theriogenology	173		73-82	Long-acting gonadotropin-releasing hormone (GnRH) analogs, which are approved for male dogs and ferrets, have been used off-label to suppress estrus in bitches predisposed to the side effects of spaying. Health data from the past 12 years were evaluated from bitches without progestogen pretreatment that received deslorelin acetate (DA) to suppress estrus for the first time before the age of 4.5 y…
483	Excluded	Full text - Concept	Journal Article	G. N. Taylor; L. Shabestari; J. Williams; C. W. Mays; W. Angus; S. McFarland	1976	Mammary neoplasia in a closed Beagle colony	Cancer Research	36	8	2740-2743	The incidence of mammary neoplasia in a large colony of beagles and the relationship to internal skeletal and/or liver radiation, age, relatively late ovariectomy (4 years and older), endometritis, parity status, and adrenal weight were examined. Only age was clearly correlated with changes in the mammary tumour incidence. The rate became significant at approximately eight years and increased pro…
484	Excluded	Full text - Concept	Journal Article	K. L. Robinson; M. E. Bryan; E. S. Atkinson; M. R. Keeler; A. W. Hahn; J. N. Bryan	2020	Neutering is associated with developing hemangiosarcoma in dogs in the Veterinary Medical Database: An age and time-period matched case-control study (1964-2003)	Canadian Veterinary Journal-Revue Veterinaire Canadienne	61	5	499-504	The hypothesis that neutered dogs in the Veterinary Medical Database (VMDB) are at increased risk for developing hemangiosarcoma (HSA) was tested. Dogs (n = 5736) were diagnosed with HSA from a population of 2 106 324 dogs in the VMDB from 1964 to 2003. A case-control design matched on age and time period was created for general, cardiac, and splenic HSAs. A logistic regression analysis was perfo…
485	Excluded	Full text - Concept	Journal Article	D. J. Waters; S. S. Kengeri; A. H. Maras; E. C. Chiang	2011	Probing the perils of dichotomous binning: How categorizing female dogs as spayed or intact can misinform our assumptions about the lifelong health consequences of ovariohysterectomy	Theriogenology	76	8	1496-1500	In 2009, we reported findings from the first study evaluating the relationship between canine longevity and number of years of lifetime ovary exposure. All previous studies examining gonadal influences on canine longevity relied upon categorizing females as intact" or "spayed" based on gonadal status at the time of death. Our study of Rottweilers generated a novel result: Keeping ovaries longer w…
486	Excluded	Full text - Full text not found	Journal Article	H. Mozammel	2002	An update on canine transmissible venereal tumour (CTVT). (Special issue: Care, comfort compassion for companion animals)	Intas Polivet	3	2	227-234	No abstract
487	Excluded	Full text - Full text not found	Journal Article	P. Nithya; S. Vairamuthu; C. Balachandran	2018	Factors influencing the occurrence of mammary gland tumours in dogs	Indian Journal of Veterinary Pathology	42	4	249-253	During the study period, out of 24, 473 clinical cases, 180 (0.74%) dogs showed tumours, of which 92 (51.11%) were skin tumours and 88 (48.89%) were mammary tumours. The incidence of mammary tumours in relation to canine attendance to the hospital was 0.36%. The mean age of mammary tumour occurrence was 9.2 years with an age range of 2-16 years. Mammary tumours were recorded in 96.67% females and…
488	Excluded	Full text - Full text not found	Journal Article	R. Ramesh; C. T. A. Kumar; C. Balachandran; M. Thangapandiyan; M. Shafiuzama	2019	Influence of gender and reproduction status on the prevalence of canine mammary tumours	Indian Veterinary Journal	96	4	73-75	The study at Chennai showed prevalence of canine mammary tumours in 75 females and 5 male dogs. Among the bitches, 86.67 per cent were found to be malignant mammary tumours followed by 8 per cent mixed benign and malignant tumours and 5.33 per cent benign tumours. Among the 149 other tumours, the percentage prevalence in male and females were 42.28 and 57.72 respectively. The effects of sex on th…
489	Excluded	Full text - Language not English	Journal Article	unknown	2013	59th Annual Congress of the German Society of Small Animal Medicine, Berlin, Germany, 6-10 November, 2013	Kleintierpraxis	58	12	664	These proceedings presents papers submitted at the 59 Annual Congress of the German Society of Small Animal Medicine, held in Berlin, Germany, last 6-10 November, 2013. Topics include: a case of necrotizing encephalopathy in a pug with homozygous mutation of the DLA- DPB1 gene, blood group determination in the cat : evaluation of a rapid test, Giardia duodenalis in dogs and cats: prevalence and g…
490	Excluded	Full text - Language not English	Journal Article	J. M. Cruz Amaya; M. F. Eraso Acosta; F. J. Pedraza Ordonez	2015	Clinical prognosis and biological factors associated with survival in canines affected by breast neoplasms	Revista CES Medicina Veterinaria y Zootecnia	10	2	170-178	Introduction: After the skin, breast glands are the location most commonly affected by tumors in bitches. Objectives: to evaluate the survival rate in canines affected by breast neoplasms submitted to surgery, relating the histopathological diagnosis with clinical factors of prognosis. Methodology: 52 bitches were included. The treatment established included mastectomy, previous blood and chest r…
491	Excluded	Full text - Language not English	Journal Article	I. Donnay; J. Rauis; J. Verstegen	1994	Effect of hormonal history on clinical emergence of mammary tumours in the bitch - an epidemiological study	Annales de Medecine Veterinaire	138	2	109-117	A retrospective case/control study to evaluate the effect of hormonal history on the risk of mammary tumour development in the dog, examined in particular the effect of ovariectomy, contraceptive treatments with medroxyprogesterone acetate, pseudopregnancy and pregnancy. The effect of those parameters on the age of detection, the number and the type of lesions was also investigated. 405 bitches w…
492	Excluded	Full text - Language not English	Journal Article	L. Parle		Epidemiology of mammary tumours of the bitch, with reference to risk potential	Epidemiologie des tumeurs mammaires de la chienne: etude de quelques facteurs de risque potentiels. 128pp.	71			In the Reproductive Disorders Clinic of Alfort, in the first half of 1978, two groups of bitches, with and without mammary tumours, were studied, often with histological sections from mastectomies. Allowance being made for the special age distribution of a clinic population, it was clear that older bitches (ca 10 yrs) were the most prone to mammary tumour, with the peak in slightly older bitches …
493	Excluded	Full text - Language not English	Journal Article	C. Beaudu-Lange; E. Lange; K. Lecoq; S. Larrat	2022	Incidence of mammary tumours and radical surgery combined with ovariectomy on mortality in bitches	Revue Veterinaire Clinique	57	2	89-90	No abstract
494	Excluded	Full text - Language not English	Journal Article	J. Aakjer	2008	Prevalence study of mammary gland tumours in dogs	Dansk Veterinaertidsskrift	91	18	22-26	Over a 5-month period in 2006, all female dogs brought for any reason to a clinic in Rynkeby, Denmark, were investigated (by palpation) for mammary tumours, and a questionnaire was completed by the veterinarian and the owner. Of the 207 animals examined, 56 had tumours or had previously had them. The prevalence was 27% in dogs aged 5 years old and above; most positive cases were in the 9-13 years…
495	Excluded	Full text - Language not English	Journal Article	R. Sapierzynski	2007	Tumors of the mammary gland in dogs and cats. Part I. Incidence, etiology, clinical signs and morphology	Zycie Weterynaryjne	82	2		Neoplasms of the mammary gland are among the most common tumours of female dogs and cats. The annual incidence rate in Poland has been estimated at 198-260 and 24.5 per 100000 female dogs and cats, respectively. In bitches it can be estimated that approximately 30-50% of surgically excised mammary tumours are malignant, but in queens malignant neoplasms are recognized more often (80-95% of all ma…
496	Excluded	Full text - Publication type	Journal Article	L. A. Hart; B. L. Hart	2021	An Ancient Practice but a New Paradigm: Personal Choice for the Age to Spay or Neuter a Dog	Frontiers in Veterinary Science	8			Extensive practice and knowledge of the methods and effects of castration of male livestock and even humans has been widespread since ancient times, but only a few decades ago did neutering (including spaying) become a routine part of canine husbandry. In the US, the 6-month neuter became standard practice. Only recently, however, have some of the consequences of this major physiological alterati…
497	Excluded	Full text - Publication type	Journal Article	B. Hart; L. Hart; A. Thigpen; N. Willits	2019	Best age for spay and neuter: a new paradigm. (Special Issue: David E. Bartlett award for lifetime achievement in theriogenology.)	Clinical Theriogenology	11	3	235-237	In small animal practice, neutering (including spaying) males and females at about 6 months has become standard. Using our extensive computerized case record system of the veterinary hospital, with currently about 60,000 cases per year, we launched a 10 year project to provide breed-specific and gender-specific, data-based information on joint disorders and certain cancers in dogs associated with…
498	Excluded	Full text - Publication type	Journal Article	J. Stavisky; C. White	2022	Does spaying at a younger age reduce dogs' risk of developing mammary tumours?	Veterinary Record	190	3	123-125	No abstract
499	Excluded	Full text - Publication type	Journal Article	L. M. Howe	2014	Prepubertal Ovariohysterectomy	Current Techniques in Small Animal Surgery, 5th Edition			512-515	No abstract
500	Excluded	Full text - Publication type	Journal Article	R. Speck	2014	The case for neutering at five months of age	Today's Veterinary Practice	4	6	77-79	No abstract
501	Excluded	Full text - Concept	Journal Article	R. M. Mulligan	1975	Mammary cancer in the dog: a study of 120 cases	American Journal of Veterinary Research	36	9	1391-6	Of the 120 cases of mammary cancer occurring in 117 female dogs (15 spayed), 2 male dogs, and 1 dog of undetermined sex, 107 (nearly 90%) were observed in dogs 8 to 15 years old. Mammary tumors occurred in nearly 14% of 875 female dogs with neoplasms. Nearly 60% of 128 neoplasms were located in the 4th and 5th mammary glands. Of the 128 cancers in these 120 dogs, 85 were classified as duct carcin…
502	Excluded	Full text - Concept	Journal Article	R. W. Else; D. Hannant	1979	Some epidemiological aspects of mammary neoplasia in the bitch	Veterinary Record	104	14	296-304	Of 226 cases of mammary tumours studied over 36 months, 88 were benign simple, 66 benign mixed, 164 simple carcinomas, 59 complex carcinomas and 15 sarcomas; some animals had more than one tumour. The bitches were 8-13 years old. No differences could be demonstrated in age distribution of the different types or in breed distribution. Both benign and malignant tumours increased in frequency from a…
503	Final papers	N/A	Journal Article	B. L. Hart; L. A. Hart; A. P. Thigpen; N. H. Willits	2020	Assisting Decision-Making on Age of Neutering for 35 Breeds of Dogs: Associated Joint Disorders, Cancers, and Urinary Incontinence	Frontiers in Veterinary Science	7			Neutering (including spaying) of male and female dogs in the first year after birth has become routine in the U.S. and much of Europe, but recent research reveals that for some dog breeds, neutering may be associated with increased risks of debilitating joint disorders and some cancers, complicating pet owners' decisions on neutering. The joint disorders include hip dysplasia, cranial cruciate li…
[truncated: 10 more rows]

## Sheet: Obesity search (n=182)
Number	Excluded or final papers	Reason for exclusion	Article type	Authors	Year	Title	Journal	Vol	Issue	Pp	Abstract
[truncated: 182 more rows]

## Sheet: Urogenital search (n=326)
Number	Excluded or final papers	Reason for exclusion	Article type	Authors	Year	Title	Journal	Vol	Issue	Pp	Abstract
[truncated: 326 more rows]
